# Supplementary material for: Genome-Wide Prediction and Analysis of Oryza Species NRP Genes in Rice Blast Resistance
Source: Int J Mol Sci. 2022 Oct 8;23(19):11967. doi: 10.3390/ijms231911967 (PMC9569735; doi:10.3390/ijms231911967)
Supplement: Supplementary file 1 [file ijms-23-11967-s001.zip › Table S1.xlsx]

## Sheet: Table S1
Table S1 Identification of NRP genes in 12 Oryza species and soybean
Species	Pfam domain	Pfam domain	Protein ID	Protein length	Alias ID	Protein sequence	Subgroup
Glycine max	Dev_Cell_Death	PF10539.11	KRH76039	622	GmNRP1	MYLGIIGRIQINPFPSSLLPSLLSRNLEKYQLGGVIFGCKNSTLKECQSKQLFGLPTNHFSYVKNIDPGLPIFLFNYSDRKLHGIFEASSKGKMYIDPYAWIDDNSDLDRTQYPAQVKVRVRLQCKPLSEDQFSRVIAENYYKNNHFWFELDHRQANKLTSLLASFAFASGCHLRQKTISQSLSSTLKEGEAFETHESETKSLTSLSKTTIATEITSLDGDIKSLDVVRVETEEMNIIYEKLKEWAHESQDLPISDHLDDTEDETEMFTLEKHENDENEMDIEELMELTLVHENPDISVSDHTNDTPHENDICTIRNDYGEVPTGSEEKEKSSSPLIDHQNTIIFDELMQEVEELKTFKKIQTQTNCYLDDMLREAELKIQHLIDRCTMLELAFNLPPP…	II
Glycine max	Dev_Cell_Death	PF10539.11	KRH06943	299	GmNRP10	MENMQSFWQLGDELRGHSKASEDHKWLMVASKLAEQTRLKGERVNNLDLSKGPIETRSRDKFGFQEENKFDSLNLSMLNLDSKFTENVSKSSLRNGVYGMNAVYQKNNANLVSNVISNKYNGNILHNKEINNNTNNESNNTNATDKRFKTLPAAETLPRNEVLGGYIFVCNNDTMQEDLKRQLFGLPPRYRDSVRAITPGLPLFLYNYTTHQLHGIFEAASFGGSNIDPTAWEDKKCKGESRFPAQVRIRVRKLCKALEEDSFRPVLHHYDGPKFRLELSVPETLDLLDLCEQAGSAA*	I
Glycine max	Dev_Cell_Death	PF10539.11	KRG98333	244	GmNRP11	MRTERRIQIFNISRIMHFSRKSVVSSVGRNLEKYQLDGVIFGCKKSTLQECQAKQLFGYSFTILHHFSYVKNSLPIFLFNYSDKKLHGIFEASSKGKMYIDPYAWIDDDLALERTQYPAHVSLPISTNQTLNSHVEDKFARVIVKNYYSNNHFLFELDHKQASKLSSLPASLAFASDCNLKWKTISPSLPSTLKEDEPCEKLKKLALGHLNQDLSLSDNVDDTPDEKNIILVCCGKKGSYGCQ*	II
Glycine max	Dev_Cell_Death	PF10539.11	KRH00339	692	GmNRP12	MVGARKKTQTSQFSVTQTFSPNSSCGRNLRKNQLGGIIFGCKNATMKECLSKQLFGLPAHHFCYVKNIDPGLPLFLFNYTDRKLHGIFEAASSGRMFIDPYGWTTDGSERTQYPAQVQICVRLKCHPLPEDKFKEVIADNYYTHNRFYFELDHAQTSKLISLLSAGAIASDNSAPQNTQKWITVSRPLASNETLREGETSKMLELETEHSTHSSTRSYWIENDFSFDGYIRPLDTNEVEKEVNEDEQNSIFMKLKELTLDSESQDLSLANNANDTPGMNNTEEGYMEALDGLDEKEQTSNPPFDYQYNIAQLVQEVKELTNFQKIQTERNCYLEQKLIEAEMEIQHLKDRCTLLESACNIPNHLAHVEKVAVKSTAELHLDPKDSLFLIGGFDGNSWLA…	II
Glycine max	Dev_Cell_Death	PF10539.11	KRG94524	304	GmNRP13	MENMQSFWQLGDELRGHSKASEDHKWLMVASKLAEQTRLKGERVNNLDLSKGPIETRSRDKFGFQEENKFDSLNLSMLNLDSKFTENVSKSSLRNGVYGMNAVYQKNNANLVSNVISNKYNGSIQHNKEINNNTGNNINTNESNNTNATDKRFKTLPAAETLPRNEVLGGYIFVCNNDTMQEDLKRQLFGLPPRYRDSVRAITPGLPLFLYNYTTHQLHGIFEAASFGGSNIDPTAWEDKKCKGESRFPAQVRIRVRKLCKALEEDSFRPVLHHYDGPKFRLELSVPETLDLLDLCEQAGSAA*	I
Glycine max	Dev_Cell_Death	PF10539.11	KRG89376	1122	GmNRP14	MGINDKNNNAYGKDPDYGAIFMSNSETKRECFKRGLFGLPSSDIQFVEQIKTGMILFLFEYEKRQLHGVFKASCDGAINIVPNAFAKVGKQFPAQVKFDAIWLCKPLPEKLFRDAIRENYFTSNKFNFGLSENQVHELLYLFNERRLEPEASPGRLLSSNEDLKSEWYSLGKVGRSVDHGMCIERLQNEQDVGGSISAIKMPNRQGDSLLYNGEYKYTGLNASDVKQGRTAQFSVDTTTSEYVSDYLGLKDESRFAAYENEDYMDICLRPNFIGGYSKSPSDKIRNHGEGRLSIRDGLMSKSLPETDQRILFSNDIPGLNNSDVNPSGFYSKHILEHNPLVQNRLRPTSTMIHPIQSQILNNTGVTQRDTNSNSNSLLCDPDAPGLNFSRVSSAGINDG…	III
Glycine max	Dev_Cell_Death	PF10539.11	KRG90080	369	GmNRP15	MDNNNDFWKFSDQLRLESGLANLSLNDYSIWSNSYSSKRPDQRRNFDVKGSDFNNNNNSSKAFDDDFNDGWKITNSNGPLFSMPHNNNNNTLEVGGFNKGGGIYSNTNTTISSYHPNNLNNNAFGGFNKGIYSNTTSSPYLNNNHHHLDDNNNLNRNNLKGYKTYFKGEDQFHTPKSAKKKNTTNNTNNKKHGDNTNNNDGTKTGAEKKFKTLPPSESLPKNETIGGYIFVCNNDTMAENLQRQLFGLPPRYRDSVRTITPGLPIFLYNYSTHQLHGIFEAASFGGSNIDPTAWEDKKCPGESRFPAQVQVITRKVCEPLEEDSFRPILHHYDGPKFRLELSVPEALSLLDIFANQNSFDDIFKAIPA*	I
Glycine max	Dev_Cell_Death	PF10539.11	KRH62658	958	GmNRP2	MDQEDNKMGTVNPPEMSSNPLSLGKDETMGTENPLSSGKDDVVGTENPPEVSSNSLSSAKDGMVDAANPTKVSSNHTPSVKDNMMGTENHPSSGKDGEMCAENPPEVSSNSPSSGKDSFMSSVNPTEVFSNPPSSGKDDMMSTENIPEVTSDHPTSGKDDGKKETDPPEGSSKLELSDKNTPQSLKAKSKIVKKSQAVKLKAKKNNGSKQICGKIILSSKEVVCNAESCHSADEKQISDNSELKKTNDEPPKGKSEEAENKMKESQNMSTGDKSPNEESDGNQQKDTDPPEGSSKPELSDKNTPQSLKAKSKIVKKSQAVKLKAKKNNGSPQFHGKKKIVTSKKVVGNAESCDNADEKQISDSSELKETNDEPPKGKSEEAENKVKEGQNTSISEKSPK…	IV
Glycine max	Dev_Cell_Death	PF10539.11	KRH62660	541	GmNRP3	MQRDRKKGSKYPPGESSNPQSSEKDDHNNDTNLAEGSSKPELSNKNTPQSLKAKSKIVKKSKGGKFKTIINKGSQQIGGKRRLRKNKKVVGNSDELPKEKSEKDGRNKEKESQNRSTHEKSPIENSHRAEKNKIIKVDKSEQKQKNKEKHTESDKGAGSRINRTKHGRVENTVSSEKKRGKPSGFIFMCSAKTKPDCFRYRVMGVSATKKDIVLSINPGTKLFLYDFDLRLLYGIYKASSSGGMKLEPRAFGGNFPAQVRFKIASDCFPLPESIFKKAIQENYNEKHKFKTELTARQVRKLTELFRPVDVHSGLQPVRSPPRAIIHDRDALDGVRGSWSHLHRERDPQIERQEEIPRDLFLTEKSYRAYGLQGDRRNVIPASQVNPTLDPYERDYEREH…	IV
Glycine max	Dev_Cell_Death	PF10539.11	KRH63867	456	GmNRP4	MEGEEVLDVDIQEEKLSGFIFMCNRITKPECYCYRVFGLPAGRKDVVEKINPGTYLFLFDTDVKLLYGIYMATSTGKLNIEPLAFCQKFPAQVNLYIVDDAHRKKPDHAVQFKIYKDCLPLPVNCFKHAIRDNYQKGSNKFNPELNIRQVRSLIELFRPLHELPIAPGRPFIQKPMNIVYHQISEPPISEGAFLSRMSPNQAPRLLNYKHVNELRKPTGCAYPVHNVMPYSAAAQLVASQGSTNQLYYPASTLALEGTYAPGIGSSHTQPLPDPQYSHQTILNPQPEFHSSLMNSGHAQQLQESQDAHHNIIHPQSEFHSSLMAMGSSHTQSLQGPQYPYQSIPNPSHEFYTPVANAGSSQPQLSRDTHYTHQNILNLQPDAYSTMANTGSSYAQLLPD…	IV
Glycine max	Dev_Cell_Death	PF10539.11	KRH60069	345	GmNRP5	MENNNQSFWQFSDQLRLQASNLANLSLNDSIWSNNYISKRRDERINFDIKVGGEINSFKSKDPACDYNDNVNGSLLAMPYNNNNNNNIILGFGGVGLNGGFNKGIYSKPAFANLNNNINLNINPKGHKGKVEDELFHPSKSSKKNNNLNKKHGDNNNNDNNKDSKAAGDKRFKTLPPSESLPRDETIGGYIFVCNNDTMAENLKRQLFGLPPRYRDSVRAITPGLPLFLYNYSTHQLHGIFEAASFGGTNIDPSAWEDKKCPGESRFPAQVRVITRKTCEPLEEDSFRPILHHYDGPKFRLELNVPEVFYFYLAEYWSHLKEDTNMVQCFYFSWSTKLYPFLGL*	I
Glycine max	Dev_Cell_Death	PF10539.11	KRH56198	959	GmNRP6	MDQEDNKMDTVNPHEMSSNPLSLEKDEIMGTENPLSSGKDDVMGTKNPPEVSSNSLSSAKDGMVDTANPTKVLSNPTLSVKDNMMGTEIHPSSGKNGEMCAENPPEVSSNSPSSGRDSLMGTENPTEVFSNPLSSRKDDMMSSENLPEVTSDHTTSRKEDGKKETDSPEGSSKPELSDKNTPQSLKVKSKIVKKSQTVKLKAKKKNGSQQICGKRVMSSKEVVDNSENCHIADEKQISDDSELKETNDEPPKGKSEEAENKMKGSQNTCTGNKSPIEELDGIQLKDTDPPEGFSKPELSDKNTLKSLKENSNIVKKSQAVKVKAKKYHGSQQVHGKKRIVTSKKVVDNAESCHNADEKQISDNGELKETNDEAPKGKWEEVENKIKESQNTSISDKSPK…	IV
Glycine max	Dev_Cell_Death	PF10539.11	KRH56203	541	GmNRP7	MRRDRKKGSKNPPGESSNPQSSEKDDHNKDTNLAEGSSKPEQSNKNTPQSLKAKSKIAKKSKGGKFKTIMNKGSQQIGGGRRLRKNNKVVGNSDELPKEKSEKDGRNKEKESQNRSTDDKSPIDNSHQAEKNKIIKVDKSEQKQKSKEKHTESDKGAGSRINRTKHSRVENTNSSEKRREKPSGFIFMCSAKTKPDCFRYRVMGVSATKKDIVLSIKPGTKLFLYDFDLRLLYGIYRASSSGGMKLEPRAFGGNFPAQVRFNVASDCFPLPESIFKKAIKENYNEKNKFKTELTARQVKKLTELFRPVDVRSGLQPVRSPPKAIIPDRVAPDGVRGSWSYLHRERDPQIERQEEIPRDLFLTEKSYRAYGLQGDKRNAIPAPQVNPTLDPYERDYERDH…	IV
Glycine max	Dev_Cell_Death	PF10539.11	KRH41346	328	GmNRP8	MENNNQSFWQFSDQLRLQASNLANLSLNDSIWSNSYISKRRDERINFDIKVGGEINSFKSKEPACDYNENMNGSLLAVPYNNNNILGVGGVGLNGGFNKGIYSKPGFANLNNNINLNINPKGHKFKDEDELFHPSKPSKKNNNINKKHGGNTNNDDNSKDSKAAGDKRFKTLPPAESLPRNETIGGYIFVCNNDTMAENLKRQLFGLPPRYRDSVRAITPGLPLFLYNYSTHQLHGIFEAASFGGSNIDPSAWEDKKCPGESRFPAQVRVITRKTCEPLEEDSFRPILHHYDGPKFRLELNVPEALSLLDIFAEQDTFSDTFKALPA*	I
Glycine max	Dev_Cell_Death	PF10539.11	KRH17609	364	GmNRP9	MDNYNSNDFWKFSDQLRLESGLANLSLNDYSIWSNSYSSKRPDQRRNFDVKGSDFNNSSKPFDDDFNDGWKITNSNGPLFSMPHNNNTHTLEVGGFNKGGIYSNTNTTSSLYPNLNNNTLGGFNKGIYSNTTSSPYLNLNNNNNNHLNNNLNSNNLKGYKTFFKGEDQFHTPKSAKKNSSNNNNKKHGDNTNNNEATKTAAEKKFKTLPPSESLPKNETIGGYIFVCNNDTMAENLQRQLFGLPPRYRDSVRTITPGLPLFLYNYSTHQLHGIFEAASFGGSNIDPTAWEDKKCPGESRFPAQVQVITRKVCEPLEEDSFRPILHHYDGPKFRLELSVPEALSLLDIFANQNSFDDIFKVIPA*	I
Oryza barthii	Dev_Cell_Death	PF10539.11	OBART01G04220.1	1320	ObaNRP1	MGLRVRKGFASAESQLEVFVGFRRSFCARVCLAILAVRGQIMSLMFVFCIMLIISRRMSAGKKTQTENEFRELPEKELGGVVFCCNNNTFDECFTKQLFGLPQRNILYVKNVKPGLPLFLFNYSNRQLHGIFKATSTGQLNIDRFAWMSEQSNDAKTNAKTTPFPAQVRFSTRTECPPLPENKYKSVIINNYRKDIPSHFRFELDHRQTRDLISLFLSAPVRANKNKLSIPKPPATAHTVPNPWNRPLPFLTAKAPVVSDKVKSESNVKDVDQFNVSSHSHDIAPHTLPDVEVDLASTSTTSRSNLNKDASGCVDLVAGLIKEDKESVDDGQHAKMALPVKLQELSSLQQKGANFLEDAPISTSAQSIRQDTRFAATLPKDSSNATSQCDTSLKDTSFV…	II
Oryza barthii	Dev_Cell_Death	PF10539.11	OBART09G19780.1	709	ObaNRP10	MRQELVKRSFREDASMAGAIFMSNTATRELCFRSNIFGLPIEYQPFVRNIRQGMPLFLFDHTERKLYGVFEATSDGGFNIIRSAFSSIGCSYPAQVCFKIIWKCRPLTEDEFSPAIKENYYMPWKFYFDLSYQQVVRLYQLFDEKRVEHPIHNHSKSANLENDPFRKGTQERKSLSPNIPHFPADQPGLFMPASTPRFSTVEASYCASTSMHQAPHPNMSMPLGTNPFGVQIAPVHNSHHDQAELPYNNNMLFPGYLPSGHVAWDTTQELGLSANHSYPPSMGYAYGCLPPPGHRPQDAIAGDVNYAPPYPQFPLPNEQGSATNRRDYYDVHCKQCQFEDIYESEHQHFSKAKVLAPPILNQQDVPVYPAIAESAFDQRKECFTEEDSENARQKQSFNH…	III
Oryza barthii	Dev_Cell_Death	PF10539.11	OBART11G15390.1	531	ObaNRP11	MPIPESSLRSAIKENYSNGKFSSELTLAQVENLRTLFRPIIVQPEPGLPNHFDDRQPARPAEYLPPSTSHPTQPAAYCSMSPTAPSLVCDKPHSAAENDENGCSSGSSMSSPAGYIFMCNGVTKAECYRHRVMGLPLGSLDVVSRIRRGTVLFLYDFDAKHLYGPYHADSNGGLTLVPDAFRGRFPAQVKFTVDGDFMPIPESSLRTAIKENYSNGKFSPELTLVQVEKLRALFRPIIVMPESALFHNDSDRHPVPPAVYLPPASHPSQPAAYVHQQHQTSYIPPSTAHPMPPESYAHSYAQMPPPNMQFTTPPYHMSTAENPYQAAHTAYSSLPSANNISMANNLYGQQSLSDHVSATGYYTAPYYATHQIGMHPVDPPRSHYLGTTSERITYGTEHE…	IV
Oryza barthii	Dev_Cell_Death	PF10539.11	OBART01G19160.1	352	ObaNRP2	MEGYDREFYQFSDQLRLQTASFSGLSLGDSIWSSPSDRRNEPAFDGEYHHFSSPSPAKNAIANINGVAGNLDGPGLIGSGKLAFGATKADRYNSVNLPVDNNNNNKSYGGAAKINNNNVNAFGFNKMGGYNNSSNGGGNYGGNGGDVKSYFNKSVGRPASNNNNNNSNGGGGYYGKKGGDGAGGKKKHAKNSDSGAQASDKRFKTLPASEALPRDEAIGGYIFVCNNDTMEENLKRQLFGLPSRYRDSVRAIRPGLPLFLYNYSTHQLHGIFEAASFGGTNIDPTAWEDKKCPGESRFPAQVKVATRKIYDPLEEDAFRPILHHYDGPKFRLELSVAEALSLLDIFADKDDA	I
Oryza barthii	Dev_Cell_Death	PF10539.11	OBART02G32380.1	398	ObaNRP3	MVKTSANPNAKGKAAASSSGLPSPKTTPRGVRPKAFKKKAKADPEMQKVAAAEAAATAETASAPPLKPAEVSPAAAVAKENGGQRMSRKEKTKMKEGDQMKEDKKGRIKGKEKKDDKARERKGEAGFIFMCSAKTKPECFQNGVFGLPKGKIDVVEKIRPGAKLFLYDFDLKLLYGIYKAKTKGGLDLVRGAFHGKFPAQSSFKHAIKENYNSKGKFTQELSLKQVHRLLELFKPISLPQSSIQYVKERHRRLDVSEGRLPHYVEGRRLPRHVEEMHHLRHVEERRLPYDHEERRLPSAPRAIVEATDREAFLARDYRVPEEIVARSDHVDELYRSYRLATRAMDLHQGPSYVTAAYENPGPAYSESIHQMPVSSTRPNVPGAPVSSLYSFAGAPAYR	IV
Oryza barthii	Dev_Cell_Death	PF10539.11	OBART05G04510.1	944	ObaNRP4	MAGGHCFHTGVFVLFRVLEEREANGLTMQGQHLNSQTVDLARNLRENQLGGVIFGCKHNTIEECFEKQLFGLPSVHYSYVRNVKPGLPLFLFNYSDRKLHGIFEAASPGQMCIDPYAWSHDGSLRTSFPAQVRICTKTRYPPLMESQFRTVLGDNYYNHHHFYFELDHAQTKALIAVFKSLAPANFTQVPAVSSKRTIAPLPSTKRQAPVIPDQKKGSASPKDINPFSVLSQSGGAVKDNWADSDVENGSISRSSDEKESRELVSDWEDLDDNVLHGQLGLCSNPDEISQNSSYNSVAKGAEFVECSHLVVNPVNGGIQSSDGDMLVISDDVHSGAVGVDGIESGGQNEPDDVSIQPERLSILQKLKELFVLRQQAVLSDQNLAYSNSDQYAPEETQAN…	II
Oryza barthii	Dev_Cell_Death	PF10539.11	OBART05G21700.1	314	ObaNRP5	MDNLWHLGDEFRGQSKVVEDRQWSLMTSKLAEINKSKAERTNELDYARMNTIPDVKQWDKVSYHQDESKMDHLNLGLMNLDLKMNDIRMNDAAMKNPFRGMAYNMNQLYPKGGNGNVNSFKMNVGVNKYLHSPNGKDVNGKNSGANSNGSNSSGNNSSNSAVDKRFKTLPTSEMLPRNEVLGGYIFVCNNDTMQEDLKRQLFGLPARYRDSVRAIIPGLPLFLYNYTTHQLHGVFEASSFGGSNIDPTAWEDKKCKGESRFPAQVRIRIRKLCKPLEEDAFRPVLHHYDGPKFRLELSIAETLSLLDLCEKEGV	I
Oryza barthii	Dev_Cell_Death	PF10539.11	OBART05G28040.1	288	ObaNRP6	MEGYDEREFWQFSDQLRLHNFSSLSIADSIWSSPSPAAVDHSSNKLAFANNSNNNLAAQQQHLLNNATAKTYFNKSVGRPANNNFNFNYNSNSVVVDAFNGKKKAAVDAPAGGGGGGRNNNKKNSSSNDNKMSSRLKKSQLPASESVPKEEAIGGYIFVCNNETMEENLKRQLFGLPSRYRDSVRAIRPGLPLFLYNYSTHQLHGIFEATSFGGSNIDPGAWEDSKCPGGESRFPAQVRVATRKICEPLEEDAFRPVLHHYDGPKFRLELTVAEALSLLDIFAEKLFA	I
Oryza barthii	Dev_Cell_Death	PF10539.11	OBART06G04930.1	1651	ObaNRP7	MAAVEEEGRWEPTAVAAEEEDMGVGAEEAMEDGEVEGEVGQQQQEEEGNGDAGKSEEHGGAGGRMVWKKKHHHHHQPRTPVAAESRATWRGGKGGGKGRGGGGGGGFHHCPWNLQPDNLNRFNKPGVYGGAIIICNHMTKREFFEKKLFGLPGYAATFIKKIRVGMLLFVFELGERKLYGVFEATSNGALDILPNAFTSLRKPRPAQVLFRRIWFCKPLAETEFSSAIKGNCLYPQMSFFGISYQQVLNLVHLFASKRIELQPYQKPKSRVIYDYKISLAHLGREFSPRTHNKTFSSHSSSTFCNNRFSLPRSSYLYTKQNAKHDACKYESPLHSPLKSVIFKAPDVKGESLEPNPDYIPLELDDSNSDGDADPSDSLETVSFYPTLEGCISYEDQDLK…	III
Oryza barthii	Dev_Cell_Death	PF10539.11	OBART06G08080.1	709	ObaNRP8	MKKPNVAAKVKAAAAGGADGGSSKGSPSTPASLRVTKLVKGKAKVKAKASREKAAAPAAAAGKEAASLGDAGGNADASPAAPALRPAAVADADGASKGSPSTPASVKKTSRLNKVKAKVKAAAAAAASGSPSVGAAGGNADASPAAPAPRSATVADGSATVPEASTPKRRLKLKPKLAEANANANAVVATKNGVGADNNDGDAIKKRKREIAGERTSNVKERRKEEEGSKKEERLDSKGGGLIFMCNAQTKPECFQSRLFGYPRGKIGIVEKIRPGMRLFLYDFDLKLLYGVYKAVSKGGLDLVRDAFSGKFPAQVKFKIDKDCLPLPESRFKDAIRENYSAKSKFNPELNSRQVHRLIALFESVSVPQPAPQKPLEEMHHYEGKSQPHQYEERRSSLP…	IV
Oryza barthii	Dev_Cell_Death	PF10539.11	OBART07G17520.1	724	ObaNRP9	MMVKKKTSWSQIVKNGRPANTSVTTRNLRPQDLGAVIFGCTNNTIAECHSRQLFGLPRTHLSYVQNIKEGLPLFLFNYDDRKLYGIYEAASNGKFCPESNAWSQDGKGKTSYPAQVAMRIKVWCVPLAESQFRGAILANYYQRMPGAPGQKLHFFQFELDHAQTRALMDMFTPSPSTNNGWTPPVAQPADEHVRLSWAPVHAGNNGLKSEKIVKSYADVVNNNRFEQVGTGDVGAEHASSGNEHVNGFDDRDCGDTTPESEEYALLGKEVEVQQQQQQQQQEQSGQQDKLSFKGVLEKLKMLSVQQRKSTFYANATETESIDAYSCKDVQDDLPENLDSEVDQFSWGHSKLLMHSLDSESCTEVKLVDIVKELYERIAIMEKKQAWSNKELKYLQGVNE…	II
Oryza brachyantha	Dev_Cell_Death	PF10539.11	OB01G13950.1	692	ObrNRP1	MGGGMRTKTDSPTTPTQRQADAPRYGEQEKLRELPQKELGGVIFCCNRNTFDECFAKQLFGLPPRHIVYVKNVKPGLPLFLFNSTDRSLHGIFEATSPGQRCIDQFAWMSEPTGGTITPFPAQVRFSTKTKCHPLPEDKYKSVLINNYFSKERPSYFYFELDHKQTRDLISLFAPAPVRAMPRPATAHAVPNAWDGPLPFLTAKTCVSEQVKSEHDVKDVNQFSVLSHSHDIVSYSLPDLDVNYANESTTSRSNIDKDASDYDDLVGGSIKEDEETVNDDQHAKMEELSSSQQKEAHSSEDALVSASVQCIRQDTWLAATFPKDSSCATSQSDTSVKDNTPSVQCHGYTEMHQIIINLSKKTEAMEKKQIDSDQEILSLKELVKGTERRVEELKQQFEK…	II
Oryza brachyantha	Dev_Cell_Death	PF10539.11	OB01G28950.1	350	ObrNRP2	MEGYDREFWQFSDQLRLQTASFSGLSLGDSIWSSPADRRNEAVFSSSSPPPDGEYHHFSAKNSVVANGGGGAGVDGPGLIGSGKLAFGASKADRYNSVNLPSDGKPYGKNNNNANVNAFAFNKMGGYGGNNGSYGGNGGEVKSYFNKSVGRPASNNNNNTTGGFYGSGHGKKGGDGAGGKKKHAKNNDGGNNGAQASDKRFKTLPASEALPRDEAIGGYIFVCNNDTMEENLKRQLFGLPSRYRDSVRAIRPGLPLFLYNYSTHQLHGIFEAASFGGTNIDPTAWEDKKCPGESRFPAQVKVATRRIYDPLEEDAFRPILHHYDGPKFRLELSVAEALSLLDIFADKDDA	I
Oryza brachyantha	Dev_Cell_Death	PF10539.11	OB02G39370.1	466	ObrNRP3	MVKTSANPNPKGKATASPSALPPAKTRKVRPKVFKKKAKADPEKQKVVAGEAATTDEAALAPPLKQTEASPATARAKETGGQKMKMSRKEGKMKGVEKGRIKEKERKDVKIGERKGEAGFIFMCSAKKKLECFHSGVFGLPKWKMDLVEKIRPGSKLFLYDFDLKLLYGVYKAKTKGALDLVRSAFNGKFPAQVKFKVDKDCLPIPESSCKHAIKENYNSKGKFTQELSSRQVHRLLELFKPVKLPPPPMQYVEERHRLDVSKGHLPHYVEERRLSRHAEEMHHSRLIEEHRLPYDHEERRRSQYFEDNRHPRFLEESHAINNSLRDPLRSRHAIELQHAPPTYYHHVAPSFDNRHHQPQADMIYERSAPRTIVEATDREPILARDYRVPEEIVARLDH…	IV
Oryza brachyantha	Dev_Cell_Death	PF10539.11	OB05G14250.1	1012	ObrNRP4	MQGQHLNSQSVDPARSLRENQLGGVIFGCKHNTIEECFNKQLFGLPSIHYSYVRNIKPGLPLFLFNYSDRTLHGIFEAASPGQMYIDPYAWSQDGSLRTCFPAQVRICTKTRYPPLMESQFRPVLGDNYYNHHHFYFELDHAQTKALIAVFKALAPANFTQVPAVSTKRTIAPLPSSKSQAPVIPDQKKGSTNPKDINPFSVLSQSGGAFTDNWADSDVENGSISRTSDEKESGGLVSDWEDLDDNALHNQLGLCSNPDEINQNSSYNTVAKGAELVECSHSVVNPVNGEIKSSDGDMLVTSHDVHSVAVCADGIESEVQNEPNCVVIKPGRLSSLQKLKELVVLRHQAELSDQNSLYPNPDQYAPEETQVNASHSCPEQHVPEETQSNASRPCPDQHV…	II
Oryza brachyantha	Dev_Cell_Death	PF10539.11	OB05G29230.1	314	ObrNRP5	MDNLWHLGDEFRGQSKVVEDRQWSLMTSKLAEINKSKAERTNDLDYARMNTVPDIKQWDKLSYHQDENKMDHLNLGLMNLDLKMNDIRMNEAAMKNPFRSMAYNMNQLYPKGGNGNVNSFKMNVGVNKYSHSPSGKEVNGKNSSGNSNGSNSSGNNSNNSAVDKRFKTLPTSEMLPRNEVLGGYIFVCNNDTMQEDLKRQLFGLPARYRDSVRAITPGLPLFLYNYTTHQLHGVFEAASFGGSNIDPTAWEDKKCKGESRFPAQVRIRIRKLCKPLEEDAFRPVLHHYDGPKFRLELSIAETLSLLDLCEKEGI	I
Oryza brachyantha	Dev_Cell_Death	PF10539.11	OB06G14520.1	1710	ObrNRP6	MLPLLLLEGKNHTAQGSGFRTRADSKNARAEETGMAAEAEAKEGRWEAEPEVMEVEMGVGGAMEDGEIEGGVDQEEEEEEDKAEGNGDGRMAEEDGVGDRKVWRKRKNKQQQQEQQPRTPIVAESRASWRGKVGKGIGRGFHHRPWILQQYMLNRFNRPGVYGGAIIICNHMLKREFFQKKLFGLPGYATSFIKKIRAGMLLFVFEHEERKLYGVFEANSDGSLNNLTNPFTSLRKPRPAQVHFRRVWFCKPLVEIEFSSAIKGNCLQPQMSFFGISYQQVLNLVDLFASKRIGLQPYQKPKSRVIWDYKISLAHPGREFSPHTRNMTSSRSPPIFCKNRFSFPHSCFMQTKQNAKHGACKYESPLYVPLKSVIFKAPDVKGESLEPNADYIPLELDDC…	III
Oryza brachyantha	Dev_Cell_Death	PF10539.11	OB06G17690.1	692	ObrNRP7	MKKPNNNAGKAKAAAAGGAAGSSKGGPSTPASLKPTKLNKGKVKAKAIREKAAAAAEEATSLGAAGGNAEASPAGPTLPPATVADVAGTSKGSSSTPASLKTSKLNRGKVKAKVKAAALRAAGGNNEASPAAPAPRLATVADGSATRLISTPPAATGEGSAPKRKPKPKQKLAEANANANAAVATKNGVCADSNGGDAMMKRKRESAGERISNVKEKGKEEGRKKEEGLGNKGGGLIFMCNAQTKPECFQSRLFGYPKGKIETVEKVRPGMRLFLYDFDLKLLYGVYRAVSKGGLDLVRDAFSGKFPAQVKFKIDKDCLPLPESRFKDAIKENYNSKSKFNPELNSRQVHRLIALFESVSVPQSAPEKPLEERHRYEGKAQPHQYEERRSSLPVVHIPP…	IV
Oryza brachyantha	Dev_Cell_Death	PF10539.11	OB07G23300.1	737	ObrNRP8	MMVKRKSSWSQIVKNGRPTNLSVSARNLRPQDLGAVIFGCTNNTIAECHSRQLFGLPRTHLSYVQNIKEGLPLFLFNYDDRKLYGIYEAASNGKFCPESNAWTQDGKGKTSYPAQVAMRVKVWCVPLAESQFREAILANYYQKMPGAPGQKLHFFQFEMDHAQTSALMDMFTPSPSTNNFWTPPVAKPANEPVRSSWAPLYEVNNGLKLEKVVKSYADVVSKNKFEQGGTGNVDAEHASSGNESLNGFDDLGCGDTSPDPVSEECVLPGKEVQVQQQQEQVQQQQQQSGQQDKLSFKRVLEKLKSLSVQQRNSDFYANATQTECVDAYSCKHVQDVECAILDGHSNLPDNLDSEVDQLSWDPNLLMQPLVSESCTETKLVQIVKELYERIVVIEKNQAW…	II
Oryza brachyantha	Dev_Cell_Death	PF10539.11	OB09G26360.1	784	ObrNRP9	MRQELVKRSFRDDAAMAGAIFISNTATRELCFRTNIFGLPIEYQRFVENIREGMPLFLFDHAERKLYGVFEAASDGGLNIDRSAFSSIRCSYPAQVCFKIVWKCRPLTEDEFSRAIQGNYYIPYKFYFDLSHQQVIQLYQLFDRKRVEHPIYNRSKSAILEKEHFREETQEKMRLSPNIPHSSADRAGFLMAASTPRFSPVEASYLASTSMHQAGPQLNVLMPLRTNPYGLQIEPVHSRLQDQEELPYNNNMFYPDASAVDATAIQVGPPYSQTTKYHQDQFTSSQLYPLPRMYPDNCLPSGCVARDPTEELMISANHSYRPSLGYACSCLPPTGYKTPDRIRGDINYVGSTVTKHGPSYPQFPPPNAQGNATDWRDYYDCDVHCKQCQFGPYEDIHEP…	III
Oryza glaberrima	Dev_Cell_Death	PF10539.11	ORGLA01G0037900.1	707	OgNRP1	MLIISRRMSAGKKTQTENEFRELPEKELGGVVFCCNNNTFDECFTKQLFGLPQRNILYVKNVKPGLPLFLFNYSNRQLHGIFKATSTGQLNIDRFAWMSEQSNDAKTNAKTTPFPAQVRFSTRTECPPLPENKYKSVIINNYRKDIPSHFRFELDHRQTRDLISLFLSAPVRANKNKLSIPKPPATAHTVPNPWNRPLPFLTAKAPVVSDKVKSESNVKDVDQFNVSSHSHDIAPHTLPDVEVDLASTSTTSRSNLNKDASGCVDLVAGLIKEDKESVDDGQHAKMALPVKLQELSSLQQKGANFLEDAPISTSAQSIRQDTRFAATLPKDSSNATSQCDTSLKDTSFVQCHEYAELYQIINDLSKKTEEMEKMKIDSDQEILLLKKLVKVMERKVEHL…	II
Oryza glaberrima	Dev_Cell_Death	PF10539.11	ORGLA09G0159800.1	709	OgNRP10	MRQELVKRSFREDASMAGAIFMSNTATRELCFRSNIFGLPIEYQPFVRNIRQGMPLFLFDHTERKLYGVFEATSDGGFNIIRSAFSSIGCSYPAQVCFKIIWKCRPLTEDEFSPAIKENYYMPWKFYFDLSYQQVVRLYQLFDEKRVEHPIHNHSKSANLENDPFRKGTQERKSLSPNIPHFPADQPGLFMPASTPRFSTVEASYCASTSMHQAPHPNMSMPLGTNPFGVQIAPVHNSHHDQAELPYNNNMLFPGYLPSGHVAWDTTQELGLSANHSYPPSMGYAYGCLPPPGHRPQDAIAGDVNYAPPYPQFPLPNEQGSATNRRDYYDVHCKQCQFEDIYESEHQHFSKAKVLAPPILNQQDVPVYPAIAESAFDQRKECFTEEDSENARQKQSFNH…	III
Oryza glaberrima	Dev_Cell_Death	PF10539.11	ORGLA11G0130100.1	661	OgNRP11	MADHPSSSPTAATSPPPRKRPRDASPSEEEEGGLPGGPSSPSPSPAGYIFMCSGATKPECYARGVMGQPRGRLPAVSLIRRGAALFLYDFDSRHLHGPYRAASDGGLDLAPAAFGGRFPAQVKFTIDGDFMPIPESSLRSAIKENYSNGKFSSELTLAQVENLRTLFRPIVVQPEPGLPNNFDDRQPARPAEYLPPSTSHPTQPAAYCSMSPTAPSLVCDKPHSAAENDENGCSSGSSMSSPAGYIFMCNGVTKAECYRHRVMGLPLGSLDVVSRIRRGTVLFLYDFDAKHLYGPYHADSNGGLTLVPDAFRGRFPAQVKFTVDGDFMPIPESSLRTAIKENYSNGKFSPELTLVQVEKLRALFRPIIVMPESALFHNDSDRHPVPPAGYLPPASHPSQ…	IV
Oryza glaberrima	Dev_Cell_Death	PF10539.11	ORGLA01G0156700.1	353	OgNRP2	MEGYDREFYQFSDQLRLQTASFSGLSLGDSIWSSPSDRRNEPAFDGEYHHFSSPSPAKNAIANINGVAGNLDGPGLIGSGKLAFGATKADRYNSVNLPVDNNNNNKSYGGAAKINNNNVNAFGFNKMGGYNNSSNGGGNYGGNGGDVKSYFNKSVGRPASNNNNNNSNGGGGYYGKKGGDGAGGKKKHAKNSDSGAQASDKRFKTLPASEALPRDEAIGGYIFVCNNDTMEENLKRQLFGLPSRYRDSVRAIRPGLPLFLYNYSTHQLHGIFEAASFGGTNIDPTAWEDKKCPGESRFPAQVKVATRKIYDPLEEDAFRPILHHYDGPKFRLELSVAEVTFVHPNITTDNISL	I
Oryza glaberrima	Dev_Cell_Death	PF10539.11	ORGLA02G0279100.1	488	OgNRP3	MVKTSANPNAKGKAAASSSGLPSPKTTPRGVRPKAFKKKAKADPEMQKVAAAEAAATAETASAPPLKPAEVSPAAAVAKENGGQRMSRKEKTKMKEGDQMKEDKKGRIKGKEKKDDKARERKGEAGFIFMCSAKTKPECFQNGVFGLPKGKIDVVEKIRPGAKLFLYDFDLKLLYGIYKAKTKGGLDLVRGAFHGKFPAQVKFKVDKDCLPLPESSFKHAIKENYNSKGKFTQELSLKQVHRLLELFKPISLPQSSIQYVKERHRRLDVSEGRLPHYVEGRRLPRHVEEMHHLRHVEERRLPYDHEERRLPYDHEERRRPRYVEDIRHPQFLKERHAIIDSLHDPFRSRHVTHLPELQHAPPTYYHHVAHTFDERYHQPQVDIVYERSAPRAIVEATDR…	IV
Oryza glaberrima	Dev_Cell_Death	PF10539.11	ORGLA05G0188700.1	314	OgNRP4	MDNLWHLGDEFRGQSKVVEDRQWSLMTSKLAEINKSKAERTNELDYARMNTIPDVKQWDKVSYHQDESKMDHLNLGLMNLDLKMNDIRMNDAAMKNPFRGMAYNMNQLYPKGGNGNVNSFKMNVGVNKYLHSPNGKDVNGKNSGANSNGSNSSGNNSSNSAVDKRFKTLPTSEMLPRNEVLGGYIFVCNNDTMQEDLKRQLFGLPARYRDSVRAIIPGLPLFLYNYTTHQLHGVFEASSFGGSNIDPTAWEDKKCKGESRFPAQVRIRIRKLCKPLEEDAFRPVLHHYDGPKFRLELSIAETLSLLDLCEKEGV	I
Oryza glaberrima	Dev_Cell_Death	PF10539.11	ORGLA05G0244100.1	288	OgNRP5	MEGYDEREFWQFSDQLRLHNFSSLSIADSIWSSPSPAAVDHSSNKLAFANNSNNNLAAQQQHLLNNATAKTYFNKSVGRPANNNFNFNYNSNSVVVDAFNGKKKAAVDAPAGGGGGGRNNNKKNSSSNDNKMSSRLKKSQLPASESVPKEEAIGGYIFVCNNETMEENLKRQLFGLPSRYRDSVRAIRPGLPLFLYNYSTHQLHGIFEATSFGGSNIDPGAWEDSKCPGGESRFPAQVRVATRKICEPLEEDAFRPVLHHYDGPKFRLELTVAEALSLLDIFAEKLFA	I
Oryza glaberrima	Dev_Cell_Death	PF10539.11	ORGLA06G0076800.1	696	OgNRP6	MKKPNVAAKVKAAAAGGADGGSSKGSPSTPASLRVTKLVKGKAKVKAKASREKAAAPAAAAGKEAASLGDAGGNADASPAAPALRPAAVADADGASKGSPSTPASVKKTSRLNKVKAKVKAAAAAAASGSPSVGAAGGNADASPAAPAPRSATVADGSATVPEASTPKRRLKLKPKLAEANANANAVVATKNGVGADNNDGDAIKKRKREIAGERTSNVKERRKEEEGSKKEERLDSKGGGLIFMCNAQTKPECFQSRLFGYPRGKIRIVEKIRPGMRLFLYDFDLKLLYGVYKAVSKGGLDLVRDAFSGKFPAQQVKFKIDKDCLPLPESRFKDAIRENYSAKSKFNPELNSRQVHRLIALFESVSVPQPAPQKPLEEMHHYEGKSQPHQYEERRSSL…	IV
Oryza glaberrima	Dev_Cell_Death	PF10539.11	ORGLA07G0221400.1	314	OgNRP8	MDNLWHLGDEFRGQSKVVEDRQWSLMTSKLAEINKSKAERTNELDYARMNTIPDVKQWDKVSYHQDESKMDHLNLGLMNLDLKMNDIRMNDAAMKNPFRGMAYNMNQLYPKGGNGNVNSFKMNVGVNKYLHSPNGKDVNGKNSGANSNGSNSSGNNSSNSAVDKRFKTLPTSEMLPRNEVLGGYIFVCNNDTMQEDLKRQLFGLPARYRDSVRAIIPGLPLFLYNYTTHQLHGVFEASSFGGSNIDPTAWEDKKCKGESRFPAQVRIRIRKLCKPLEEDAFRPVLHHYDGPKFRLELSIAETLSLLDLCEKEGV	I
Oryza glaberrima	Dev_Cell_Death	PF10539.11	ORGLA07G0258700.1	727	OgNRP9	MMVKKKTSWSQIVKNGRPTNMSVTTRNLRPQDLGAVIFGCTNNTIAECHSRQLFGLPRTHLSYVQNIKEGLPLFLFNYDDRKLYGIYEAASNGKFCPESNAWSQDGKGKTSYPAQVAMRIKVWCVPLAESQFRGAILANYYQRMPGAPGQKLHFFQFELDHAQTRALMDMFTPSPSTNNGWSPPVAQLSDEHVRSSWAPVYAGNNGLKSEKIVKSYADVVNNNKFEQVRTGDVVHVDAEHASSGNEHVNGFDDLDCGDTTPESEEYALSGKEVEVQQQRQQQQQEQSGQQDKLSFKGVLEKLKMLSVQQRKSTFYANATETESIDAYSCKDVQDDLPENLDSEVDQFSWGHSKLLMHSLDSESCTEVKLVDIVKELYERIAIMEKKQAWSNKELKYLQG…	II
Oryza longistaminata	Dev_Cell_Death	PF10539.11	AMDW01040447.1_FGP001	383	OlNRP1	VLEEREANGLTMQGQHLNSQTVDLARNLRENQLGGVIFGCKHNTIEECFEKQLFGLPSVHYSYVRNVKPGLPLFLFNYSDRKLHGIFEAASPGQMCIDPYAWSHDGSLRTSFPAQVRICTKTRYPPLMESQFRTVLGDNYYNHHHFYFELDHAQTKALIAVFKSLAPANFTQVPAVSSKRTIAPLPSTKRQAPVIPDQKKGSASPKDINPFSVLSQSGGAVKDNWADSDVENGSISRSSDEKESRELVSDWEDLDDNVLHGKLGLCSNPDEISQNSSNNSVAKGAEFVECSHLVVNPVNGGIQSSDGDMLVSSHDVHSGAVGVDGIESGVQNEPDDVSIQPERLSILQKLKELFVLRQQAVLSDQNLAYSNSDQYAPEETQAN	II
Oryza longistaminata	Dev_Cell_Death	PF10539.11	KN539861.1_FGP002	728	OlNRP10	MKKPNVAAKVKAAAAGGADGGSSKGSPSTPASLRVTKLVKGKAKVKAKASREKAAAPAAAAGKEAASLGDAGGNADASPAAPALRPAAVADAAGASKGSPSTPASVKKTSRLNKVKAKAKAAAAAAASGSPSVGAAGGNADASPAAPAPRSATVADGSAARVISTPAAATAEASTPKRRLKLKPKLAEANANANAVVATKNGVGADNNDGDAIKKRKKEIAGERTSNVKERRKEEEGSKKEERLDSKGGGLIFMCNAQTKPECFQSRLFGYPRGKIGIVEKIRPGMRLFLYDFDLKLLYGVYKAVSKGGLDLVRDAFSGKFPAQVKFKIDKDCLPLPESRFKDAIRENYSAKSKFNPELNSRQVHRLIALFESVSVPQPAPQKPLEERHHYEGKSQPHQ…	IV
Oryza longistaminata	Dev_Cell_Death	PF10539.11	KN539873.1_FGP004	627	OlNRP11	MTDELTNSLWLEEPCCITWFSITLVHWIVVDHAITWLQHLAGVMQQNCKKLLWSRTAESKVKFTIDGDFMPIPESSLRSAIKENYSNGKFSSELTLAQVENLRTLFRPIIVQPEPGLPNNFDDRQPARPAEYLPPSTSHPTQPAAYVHHQTSYIPFLTALLCSMSPTAPSLVCDKPHSAAENDENGCSSGSSMSSPAGYIFMCNGVTKAECYRHRVMGLPLGSLDVVSRIRRGTVLFLYDFDAKHLYGPYHADSNGGLTLVPDAFRGRFPAQRKRVFVVTIVHQVKFTVDGDFMPIPESSLRTAIKENYSNGKFSPELTLVQVEKLRALFRPIIVMPESALFHNDSDRHPVPPAVYLPPASHPSQPAAYVHQQHQTSYIPPSTAHLMPPESYAHSYAQM…	IV
Oryza longistaminata	Dev_Cell_Death	PF10539.11	KN540152.1_FGP001	249	OlNRP12	MEGYDREFYQFSDQLRLQTASFSAVSLGDSIWSSPSDRRNEPAFDGEYHHFSSPSPAKNAIANINGVAGNLDGPGLIGSGKLAFGATKADRYNSASDKRFKTLPASEALPRDEAIGGYIFVCNNDTMEENLKRQLFGLPSRYRDSVRAIRPGLPLFLYNYSTHQLHGIFEAASFGGTNIDPTAWEDKKCPGESRFPAQVKVATRKIYDPLEEDAFRPILHHYDGPKFRLELSVAEALSLLDIFADKDDA	I
Oryza longistaminata	Dev_Cell_Death	PF10539.11	KN541200.1_FGP003	1679	OlNRP13	MAASGFLLRGPAAPSAVPLRGRSGRGGGGGLAFSASSSNGAAVPSSLSDSEKKGPVVMEIPLDKIRRPLMRTRANDPAKVQELMDSIRVIGLQIDVLEVDGVYYGFSGCHRYEAHQRLGLPTIRCKVRRGTKETLRNLQPDNLNRFNKPGVYGGAIIICNHMTKREFFEKKLFGLPGYAATFIKKIRVGMLLFVFELGERKLYGVFEATSNGALDILPNAFTSLRKPRPAQVLNLVHLFASKRIELQPYQKPKSRVIYDYKISLAHLGREFSPRTHNKTFSSHSSSTFCNNRFSLPRSSYLYTKQNAKHDACKYESPLHSPLKSVIFKAPDVKGESLEPNPDYIPLELDDCKSDSDADPSDSLETVSFYPTLEGCISYEDQDLKPFNGKFNGDDGHHSH…	III
Oryza longistaminata	Dev_Cell_Death	PF10539.11	KN538687.1_FGP098	369	OlNRP2	MDNLWHLGDEFRGQSKVVEDRQWSLMTSKLAEINKSKAERTNELDYARMNTIPDVKQWDKVSYHQDESKMDHLNLGLMNLDLKMNDIRMNDAAMKNPFRGMAYNMNQLYPKGGNGNVNSFKMNVGVNKYLHSPNGKDVNGKNSGGNSNGSNSSGNNSNNSAVDKRFKTLPTSEMLPRNEVLGGYIFVCNNDTMQEDLKRQLFGLPARYRDSVRAIIPGLPLFLYNYTTHQLHGVFEASSFGGSNIDPTAWEDKKCKGESRFPAQVRIRIRKLCKPLEEDAFRPVLHHYDGPKFRLELSIAEVVHYVLMFVKRKLLVAPARTWYLKASNTCACLYCAVRNLEDVYVLLFMYFGRVHPEGNPKMGGYCNAS	I
Oryza longistaminata	Dev_Cell_Death	PF10539.11	KN538725.1_FGP011	683	OlNRP3	MAVRHHLLPGSPRRRTAHNLSSSSLRKSSDASLLHKVPCAALRSLLANLNDVLLTTRLFLLFPAVLLAIAATYLHFGQIRDKKDVRSVAEKYVWVMFIKNKRCTKLRQTKVWVFVLSLIGLVPLAERLSFLTEQIAFYTGPTVGGLLNATFGNVTEVIIAVLALREGKIEVVKCSLLGSILSNLLLVLGTSLFLAGIANLRAHQPYDTKQAHVNTALLMLALLCHSLPLMLRYAAVTSAESDHAALHLSRACSILMLIAYLAYLFFQLNTHRQLFEPQQVEDDDDDLVIAQDDEPVLGFSSAMIWLPLMTLLTALLSGYVVSTIEAASESWELSVSFISIILLPIVGNAAEHAGAVIFALKNKLDITLGVSLGSATQISMFVVPVSVIVAWTMGIPMDL…	II
Oryza longistaminata	Dev_Cell_Death	PF10539.11	KN538867.1_FGP003	1237	OlNRP4	MQGQHLNSQTVDLARNLRENQLGGVIFGCKHNTIEECFEKQLFGLPSVHYSYVRNVKPGLPLFLFNYSDRKLHGIFEAASPGQMCIDPYAWSHDGSLRTSFPAQVRICTKTRYPPLMESQFRTVLGDNYYNHHHFYFELDHAQTKALIAVFKSLAPANFTQVPAVSSKRTIAPLPSTKRQAPVIPDQKKGSASPKDINPFSVLSQSGGAVKDNWADSDVENGSISRSSDEKESRELVSDWEDLDDNVLHGKLGLCSNPDEISQNSSNNSVAKGAEFVECSHLVVNPVNGGIQSSDGDMLVSSHDVHSGAVGVDGIESGVQNEPDDVSIQPERLSILQKLKELFVLRQQAELPDQNLAYSNSDQYAPEETQANVSLSCPEQCAPEEPQANATPSCPEQHV…	II
Oryza longistaminata	Dev_Cell_Death	PF10539.11	KN539059.1_FGP010	847	OlNRP5	MMVKKKTSWSQIVKNGRPANTSVTTRNLRPQDLGAVIFGCTNNTIAECHSRQLFGLPRTHLSYVQNIKEGLPLFLFNYDDRKLYGIYEAASNGKFCPESNAWSQDGKGKTSYPAQVQSLIFVSLEAAFLLNLNETTPTSDEHVRSSWAPVYAGNNGLKSEKIVKSYADVVNNNKFEQVRTGDVDAEHASSGNEHVNGFDDLDCGDTTPESEEYALSGKEVEVQQQQQLQQQEQSGQQDKLSFKGVLEKLKMLSVQQRKSTFYANATETESIDAYSCKDVQDDLPENLDSEVDQFSWGHSKLLMHSLDSESCTEVKLVDIVKELYERIAIMEKKQAWSNKELKYLQGVNERLLKRVVELKGTVKTLNSKIDPLTLDDSLSQFVEQCLGSEDVIYLVGGFD…	II
Oryza longistaminata	Dev_Cell_Death	PF10539.11	KN539373.1_FGP006	1039	OlNRP6	MVKTSANPNAKGKATASSSGSGLPSPKTTPRGVRPKAFKKKAKADPEMQKVAAAEAAATAETASAPPLKPAEVSPAAAVAMENGGQRMSRKEKTKMKEGDRMKEDEKGRIKGKEKKDDKARERKGEAGFIFMCSAKTKPECFQNGAKLFLYDFDLKLLYGIYKAKTKGGLDLMRGAFHGKFPAQVKFKVDKDCLPLPESSFKHAIKENYNSKGKFTQELRLKQVHRLLELFKPVSLPQSSIQYVKERHRRLDVSEGRLPHYVEARRLPRHVEEMHHLRHVEERRLPYDHEERRLPYDHEERRRPRYVEDIRHPQFLEERHAITDSLHDPFRSQHVTHLPELQHAPPTYYHHVAHTFDERYHQPQVDIMYERSAPRAIVEATDREALLARDYRVPEEIVA…	IV
Oryza longistaminata	Dev_Cell_Death	PF10539.11	KN539436.1_FGP001	736	OlNRP7	MAGAIFMSNTATRELCFRSNIFGLPIEYQPFVRNIRQGMPLFLFDHTERKLYGVFEATSDGGFNIIRSAFSSIGCSYPAQNDMINNRMGNFMYELIFGYFHLSFWYLKPLTGYKYYAQNYSFSFELSFSPRPLTEDEFSPAIKENYYMPWKFYFDLSYQQVVRLYQLFDEKRVEHPIHNHSKSANLENDPFRKGTQERKSLSPNIPHFPADQPGLFMPASTPRFSTVEASYCASTSMHQAPHPHMSMPLGTNPFGVQIAPVHNSHHDQAELPYNNNMLFPGYLPSGHVARDTTQELGLSANHSYPPSMGYAYGCLPPPGHRPQDTIAGDVNYAPPYPQFPLPNEQGSATNRRDYYDVHCKQCQFEDIYESEHQHFSKTKVLAPPILNQQDVPVYPAIAE…	III
Oryza longistaminata	Dev_Cell_Death	PF10539.11	KN539827.1_FGP011	1271	OlNRP9	MGLRVRKGFASAESQLEVFVGFRRSFCARVCLAILAVRGQIMSLMFVFCIMLIISRRMGAGKKTQTENEFRELPEKELGGVVFCCNNNTFDECFSKQLFGLPQRNILYVKNVKPGLPLFLFNYSNRQLHGIFKATSTGQLNIDRFAWMSEQSNDAKTNAKTTPFPAQVRFSTRTECPPLPESKYKSVIINNYRKDKPSHFRFELDHRQTRDLISLFLPAPVRANQNKLSIPKPPATAHTVPNPWNRPLPFLTAKAPVVSDKVKSESNVKDVDQFNVSSHSHDIVPHTLPDVEVDLASTSTTSRSNLNKDASGCDDLVAGLIKEDKESVDDDQHAKMDLPVKLQELSSLQQKEANFLEDAPVSTSAQSIRQDTRFAATLPKDSSNATSQCDTSLKDTSFV…	II
Oryza meridionalis	Dev_Cell_Death	PF10539.11	OMERI01G04120.1	697	OmNRP1	MGAGKKTQTENEFRELPEKELGGVVFCCNNNTFDECFTKQLFGLPQRNILYVKNVKPGLPLFLFNYSNRQLHGIFKATSTGQLNIDRFAWMSEQSNDAKTNAKTTPFPAQVRFSTRTECPPLPESKYKSVIINNYRKDKPSHFRFELDHRQTRDLISLFLPAPVRANQNKLSIPKPPATAHTVPNPWNRPLPFLTAKAPVVSDKVKSESNVKDVDQFNVSSHSHDIVPHTLPDVEVDLASTSTTSRSNLNKDASGCDDLVAGLIKEDKESVDDDQHAKMDLPVKLQELSSLQQKEANFLEDAPVSTSAQSIRQDTRFAATLPKDSFNATSQCDTSLKDTSFVQCHEYAELYQIINDLSKKTEEMEKMKVDSDQEILLLKKLVKVMERKVEHLEQQLEKS…	II
Oryza meridionalis	Dev_Cell_Death	PF10539.11	OMERI09G14970.1	710	OmNRP10	MRQELVKRSFREDASMAGAIFMSNTATRELCFRSNIFGLPIEYQPFVRNIRQGMPLFLFDHTERKLYGVFEATSDGGFNIIRSAFSSIGCSYPAQVCFKIIWKCRPLTEDEFSPAIKENYYMPWKFYFDLSYQQVVCLYQLFDEKRVEHPIHNHSKSANLENDPFRKGTQERKSLSPNIPHFPADQPGLFMPASTPRFSTVEASYCASTSMHQAPHPNMSMPLGTNPFGVQIAPVHNSHHDQAELPYNNNMLFPGYLPSGHVARDTTQELGLSANHSYPPSMGYAYGCLPPPGHRPQDAIAGDVNYAPPYPQFPLPNEQGSATNRRDYYDVHCKQCQFEDIYESEHQHFSKAKVLAPPILNQQDVPVYPAIAESAFDQRKECFTEEDSENARQKQSFNH…	III
Oryza meridionalis	Dev_Cell_Death	PF10539.11	OMERI11G12640.1	672	OmNRP11	MADHPSSSPTAATSPPPRKRPRDASPSEEEEGGLPGGPSSPSPSPAGYIFMCSGATKPECYARGVMGQPWGRLPAVSRIRRGAALFLYDFDSRHLHGPYRAASDGGLDLAPAAFGGRFPAQVKFTIDGDFMPIPESSLRSAIKENYSNGKFSSELTLAQVENLRTLFRPIIVQPEPGLPHNFDDRQPARPAEYLPPSTSHPTQPAAYCSMSPTAPSLACDKPHSTAEDDEKSCPSGSSMSSPAGYIFMCNGVTKAECYRHRVMGLPLGSLDVVSRIRRGTVLFLYDFDAKHLYGPYHADSNGGLTLVPDAFRGRFPAQVKFTVDGDFMPIPESSLRTAIKENYSNGKFSPELTLVQVEKLRALFRPIIVMPESALFHNDSDRHPVPPAGYLPPASHPSQ…	IV
Oryza meridionalis	Dev_Cell_Death	PF10539.11	OMERI01G17890.1	355	OmNRP2	MEGYDREFYQFSDQLRLQTASFSGLSLGDSIWSSPSDRRNEPAFDGEYHHFSSPSPSPAKNAIANINGVAGNLDGPGLIGSGKLAFGATKADRYNSVNLPVDNNNIKAYGGGAAKINNNNNVNAFGFNKMGGYNNNSNGGGSYGGNGGDVKSYFNKSVGRPASNNNNNGSNGSGGYYGKKGGDGAGGKKKHAKNSDNGAQASDKRFKTLPASEALPRDEAIGGYIFVCNNDTMEENLKRQLFGLPSRYRDSVRAIRPGLPLFLYNYSTHQLHGIFEAASFGGTNIDPTAWEDKKCPGESRFPAQVKVATRKIYDPLEEDAFRPILHHYDGPKFRLELSVAEALSLLDIFADKDDA	I
Oryza meridionalis	Dev_Cell_Death	PF10539.11	OMERI02G31050.1	275	OmNRP3	MQPTCVRYRRNPPPCSHRSVGQLNRSPRALGGAAGGRLSISPLASPESGREAHNSRNPAMVKTSANPNAKGKAAASSSGSGLPSPKTTPRGVRPKAYKKKAKADPEKQKVAAAEAAATAETASAPPLKLAEVSPAAVLAKENGGQRMSRKEKTKMKEGDRMKEDEKGRIKGKEKKDDKARERKGEAGFIFMCSAKTKPECFQNGVFGLPKGKIDVVEKIRPGAKLFLYDFDLKLLYGIYKAKTKGVLDLVQGAFHGKFPAQAVVSEMRNWCIIIR	IV
Oryza meridionalis	Dev_Cell_Death	PF10539.11	OMERI05G04470.1	1014	OmNRP4	MQGQHLNSQTVDLARNLRENQLGGVIFGCKHNTIEECFEKQLFGLPSVHYSYVRNVKPGLPLFLFNYSDRKLHGIFEAASPGQMCIDPYAWSHDGSLRTSFPAQVRICTKTRYPPLMESQFRTVLGDNYYNHHHFYFELDHAQTKALIAVFKSLAPANFTQVPAVSSKRTIAPLPSTKRQAPVIPDQKKGSASPKDINPFSVLSQSGGAIEDNWADSDVENGSISRSSDEKESKELVSDWEDLDDNVLHGQLGLCSNSDEISQNSSYNSVAKGAEFVECSHLVANPVNEGIQSSDGDMLVSSHDVHSGAVGVDGIESGVQNEPDDVSIQPERLSILQKLKELFVLRQQAVLSDQNLAYSNSDQYAPEETQANVSLSCPEQCAPEEPQANASLSCPEQHV…	II
Oryza meridionalis	Dev_Cell_Death	PF10539.11	OMERI05G19590.1	402	OmNRP5	MDNLWHLGDEFRGQSKVVEDRQWSLMTSKLAEINKSKAERTNELDYARMNTIPDVKQWDKVSYHQDESKMDHLNLGLMNLDLKMNDIRMNDAAMKNPFRGMAYNMNQLYPKGGNGNVNSFKMNVGVNKYLHSPNGKDVNGKNSGGNSNGSNSSGNNSSNSAVDKRFKTLPTSEMLPRNEVLGGYIFVCNNDTMQEDLKRQLFGLPARYRDSVRAIIPGLPLFLYNYTTHQLHGVFEASSFGGSNIDPTAWEDKKCKGESRFPAQVRIRIRKLCKPLEEDAFRPVLHHYDGPKFRLELSIAEVVHYVLMFVKRKLLVAPCKDLRDPSWLAGLRDALQRGLPVPLLVVINHLAGVDDTREHLLVAGGGHGRHLQQLLQLPLADPDPHLDARHLLPLWRPKL…	I
Oryza meridionalis	Dev_Cell_Death	PF10539.11	OMERI06G05960.1	1610	OmNRP6	MAAVEEEGRWEPTAAAAEEEEMGVGAEEAMEDGEVEGEVGRQQEEEEGNGDAGKSEEHGGAGGRMVWKKKHHHHHQPRTPVAAESRATWRGGKGGGKGRGGGGGNLQPDNLNRFNKPGVYGGAIIICNHMTKREFFEKKLFGLPGYAATFIKKIRVGMLLFVFELGERKLYGVFEATSNGALDILPNAFTSLRKPRPAQVLFRRIWFCKPLAETEFSSAIKGNCLYPQMSFFGISYQQVLNLVHLFASKRIELQPYQKPKSRVIYDYKISLAHLGREFSPRTHNKTFSSHSSSTFCNNRFSLPRGSYLYTKQNAKNDACKYESPLHSPLKSVIFKAPDVKGESLEPNPDYIPLELDDCKSDSDADPSDSLETVSFYPTLEGCISYEDQDLKPFNGKFNG…	III
Oryza meridionalis	Dev_Cell_Death	PF10539.11	OMERI06G09700.1	704	OmNRP7	MKKPNVAAKVKAAAAGGVDGGSSKGSPSTPASLRATKLVKGKAKAKAKASQEKAAAAAGKEAASIGDAGGNADASPAAPALRLAAVADAAGASKGSPSTPASVKKTSRLNKAKAKAKAAAAAAASGSPSVGAAGGNADASPAAPAPQSATVANGSAARVISMPAAATAEASAPKRRLKLKPKLAEANANAVIATKNGVGADNSDGDAIKKRKRESAGERTSNVKERRKEEEGSKKEDRLDSKGGGLIFMCNAQTKPECFQSRLFGYPRGKIGIVEKIRPGMRLFLYDFDLKLLYGVYKAVSKGGLDLVRDAFSGKFPAQVKFKIDKDCIPLPESRFKDAIRENYSAKSKFNPELNSRQVHRLIALFESVSVPQPAPQKPLEERHHYEGKSQPHQYEERR…	IV
Oryza meridionalis	Dev_Cell_Death	PF10539.11	OMERI07G14390.1	1777	OmNRP9	MRHILVKPSRRNKNNQETLFLLLLLILVQCSAIVSSSSSSSPWNSSGGGRVGFVFVFVLFFGSRADRIFLPRVKMMVKKKTSWSQIVKNGRPANTSVTTRNLRPQDLGAVIFGCTNNTIAECHSRQLFGLPRTHLSYVQNIKEGLPLFLFNYDDRKLYGIYEAASNGKFCPESNAWSQDGKGKTSYPAQVAMRIKVWCVPLAESQFRGAILANYYQRMPGAPGQKLHFFQFELDHAQTRALMDMFTSSPSTNNGWSPPVAQPADEHVRSSWAPVYAGNNGLKSEKIVKSYADVVNNNKFEQVRTGDVVHVDAEHASSGNEHVNGFDDLDCGDTTPESEEYALPGKEVEVQQQQQQQQQEQSGQQDKLSFKGVLEKLKMLSVQQRKSTFYANATETESID…	II
Oryza nivara	Dev_Cell_Death	PF10539.11	ONIVA01G04650.1	697	OnNRP1	MGAGKKTQTENEFRELPEKELGGVVFCCNNNTFDECFTKQLFGLPQRNILYVKNVKPGLPLFLFNYSNRQLHGIFKATSTGQLNIDRFAWMSEQSNDAKTNAKTTPFPAQVRFSTRTECPPLPESKYKSVIINNYRKDKPSHFRFELDHRQTRDLISLFLPAPVRANQNKLSIPKPPATAHTVPNPWNRPLPFLTAKAPVVSDKVKSESNVKDVDQFNVSSHSHDIVPHTLPDVEVDLASTSTTSRSNLNKDASGCDDLVAGLIKEDKESVDDDQHAKMDLPVKLQELSSLQQKEANFLEDAPVSTSAQSIRQDTRFAATLPKDSFNATSQCDTSLKDTSFVQCHEYAELYQIINDLSKKTEEMEKMKVDSDQEILLLKKLVKVMERKVEHLEQQLEKS…	II
Oryza nivara	Dev_Cell_Death	PF10539.11	ONIVA07G15840.1	825	OnNRP10	MAPPFYTHHLPSQFTPRLLLLLHIEAYSREALEEEQEQPRNTPPPSPPHPSSVQRDRLLLFFFFSMEHRADRIFLPRVKMMVKKKTSWSQIVKNGRPANTSVTTRNLRPQDLGAVIFGCTNNTIAECHSRQLFGLPRTHLSYVQNIKEGLPLFLFNYDDRKLYGIYEAASNGKFCPESNAWSQDGKGKTSYPAQVAMRIKVWCVPLAESQFRGAILANYYQRMPGAPGQKLHFFQFELDHAQTRALMDMFTPSPSTNNGWSPPVAQPADEHVRSSWAPVYAGNNGLKSEKIVKSYADVVNNNKFEQVRTGDVVHVDAEHASLGNEHVNGFDDLDCGDTTPESEEYALSGKEVEVQQQQQQQQQEQSGQQDKLSFKGVLEKLKMLSVQQRKSTFYANATE…	II
Oryza nivara	Dev_Cell_Death	PF10539.11	ONIVA11G14770.1	663	OnNRP12	MADHPSSSPTAATSPAPRKRPRDASPSEEEEGGLPGGPSSPSPSPSPAGYIFMCSGATKPECYARGVMGQPRGRLPAVSRIRRGAALFLYDFDSRHLHGPYRAASDGGLDLAPAAFGGRFPAQVKFTIDGDFMPIPESSLRSAIKENYSNGKFSSELTLAQVENLRTLFRPIIVQPEPGLPNNFDDRQPARPAEYLPPSTSHPTQPAAYCSMSPTAPSLVCDKPHSAAENDENGCSSGSSMSSPAGYIFMCNGVTKAECYRHRVMGLPLGSLDVVSRIRRGTALFLYDFDAKHLYGPYHADSNGGLTLVPDAFLGRFPAQVKFTVDGDFMPIPESSLRTAIKENYSNGKFSPELTLVQVEKLRALFRPIIVMPESALFHNDSDRHPVPPAVYLPPASHP…	IV
Oryza nivara	Dev_Cell_Death	PF10539.11	ONIVA01G21840.1	352	OnNRP2	MEGYDREFYQFSDQLRLQTASFSGLSLGDSIWSSPSDRRNEPAFDGEYHHFSSPSPAKNAIANINGVAGNLDGPGLIGSGKLAFGATKADRYNSVNLPVDNNNNNKSYGGAAKINNNNVNAFGFNKMGGYNNSSNGGGNYGGNGGDVKSYFNKSVGRPASNNNNNNSNGGGGYYGKKGGDGAGGKKKHAKNSDSGAQASDKRFKTLPASEALPRDEAIGGYIFVCNNDTMEENLKRQLFGLPSRYRDSVRAIRPGLPLFLYNYSTHQLHGIFEAASFGGTNIDPTAWEDKKCPGESRFPAQVKVATRKIYDPLEEDAFRPILHHYDGPKFRLELSVAEALSLLDIFADKDDA	I
Oryza nivara	Dev_Cell_Death	PF10539.11	ONIVA03G25860.1	710	OnNRP3	MRQELVKRSFREDASMAGAIFMSNTATRELCFRSNIFGLPIEYQPFVRNIRQGMPLFLFDHTERKLYGVFEATSDGGFNIIRSAFSSIGCSYPAQVCFKIIWKCRPLTEDEFSPAIKENYYMPWKFYFDLSYQQVVCLYQLFDEKRVEHPIHNHSKSANLENDPFRKGTQERKSLSPNIPHFPADQPGLFMPASTPRFSTVEASYCASTSMHQAPHPNMSMPLGTNPFGVQIAPVHNSHHDQAELPYNNNMLFPGYLPSGHVARDTTQELGLSANHSYPPSMGYAYGCLPPPGHRPQDAIAGDVNYAPPYPQFPLPNEQGSATNRRDYYDVHCKQCQFEDIYESEHQHFSKAKVLAPPILNQQDVPVYPAIAESAFDQRKECFTEEDSENARQKQSFNH…	III
Oryza nivara	Dev_Cell_Death	PF10539.11	ONIVA05G04880.1	1015	OnNRP4	MQGQHLNSQTVDLARNLRENQLGGVIFGCKHNTIEECFEKQLFGLPSVHYSYVRNVKPGLPLFLFNYSDRKLHGIFEAASPGQMCIDPYAWSHDGSLRTSFPAQVRICTKTRYPPLMESQFRTVLGDNYYNHHHFYFELDHAQTKALIAVFKSLAPANFTQVPAVSSKRTIAPLPSTKRQAPAIPDQKKGSASPKDINPFSVLSQSGGAVKDNWADSDVENGSISRSSDEKESRELVSDWEDLDDNVLHGQLGLCSNPDEISQNSSYNSVAKGAEFVECSHLVVNPVNGGIQSSDGDMLVISDDVHSGAVGVDGIESGGQNGPDDVSIQPERLSILQKLKELFVLRQQAVLSDQNLAYSNSDEYAPEETQANVSLSCPEQCAPEEPQANTTPSCPKLHV…	II
Oryza nivara	Dev_Cell_Death	PF10539.11	ONIVA05G22380.1	314	OnNRP5	MDNLWHLGDEFRGQSKVVEDRQWSLMTSKLAEINKSKAERTNELDYARMNTIPDVKQWDKVSYHQDESKMDHLNLGLMNLDLKMNDIRMNDAAMKNPFRGMAYNMNQLYPKGGNGNVNSFKMNVGVNKYLHSPNGKDVNGKNSGANSNGSNSSGNNSSNSAVDKRFKTLPTSEMLPRNEVLGGYIFVCNNDTMQEDLKRQLFGLPARYRDSVRAIIPGLPLFLYNYTTHQLHGVFEASSFGGSNIDPTAWEDKKCKGESRFPAQVRIRIRKLCKPLEEDAFRPVLHHYDGPKFRLELSIAETLSLLDLCEKEGV	I
Oryza nivara	Dev_Cell_Death	PF10539.11	ONIVA05G29940.1	277	OnNRP6	MERYDEREFWQFSDQLRLHNFSSLSIADSIWSSPSPAAVDHSSNKLALANNSNNNATAKTYFNKSVGRPANNNFNFNYNSNSVVVDAFNGKKKAAVDAPAGGGGGGRNSNKKNSSSNDNKMSSRLKKSQLPASESVPKEEAIGGYIFVCNNETMEENLKRQLFGLPSRYRDSVRAIRPGLPLFLYNYSTHQLHGIFEATSFGGSNIDPGAWEDSKCPGGESRFPAQVRVATRKICEPLEEDAFRPVLHHYDGPKFRLELTVAEALSLLDIFAEKLFA	I
Oryza nivara	Dev_Cell_Death	PF10539.11	ONIVA06G04630.1	398	OnNRP7	MVKTSANPNAKGKAAASSSGLPSPKTTPRGVRPKAFKKKAKADPEMQKVAAAEAAATAETASAPPLKPAEVSPAAAVAKENGGQRMSRKEKTKMKEGDQMKEDKKGRIKGKEKKDDKARERKGEAGFIFMCSAKTKPECFQNGVFGLPKGKIDVVEKIRPGAKLFLYDFDLKLLYGIYKAKTKGGLDLVRGAFHGKFPAQSSFKHAIKENYNSKGKFTQELSLKQVHRLLELFKPISLPQSSIQYVKERHRRLDVSEGRLPHYVEGRRLPRHVEEMHHLRHVEERRLPYDHEERRLPSAPRAIVEATDREAFLARDYRVPEEIVARSDHVDELYRSYRLATRAMDLHQGPSYVTAAYENPGPAYSESIHQMPVSSTRPNVPGAPVSSLYSFAGAPAYR	IV
Oryza nivara	Dev_Cell_Death	PF10539.11	ONIVA06G05880.1	1603	OnNRP8	MAAVEEEGRWEPTAAAAEEEEMGVEAEEAMEDGEVEGEVGQQQQEEEGNGDAGKSEEHGSAGGRMVWKKKHHHHHQPRTPVAAESRATWRGGKGGGKGRGGGGGGGNLQPDNLNRFNKPGVYGGAIIICNHMTKREFFEKKLFGLPGYAATFIKKIRVGMLLFVFELGERKLYGVFEATSNGALDILPNAFTSLRKPRPAQVLFRRIWFCKPLAETEFSSAIKGNCLYPQMSFFGISYQQVLNLVHLFASKRIELQPYQKPKSRVIYDYKISLAHLGREFSPRTHNKTFSSHSSSTFCNNRFSLPRSSYLYTKQNAKHDACKYESPLHSPLKSVIFKAPDVKGESLEPNPDYIPLELDDSKSDSDADPSDSLETVSFYPTLEGCISYEDQDLKPFNGKF…	III
Oryza nivara	Dev_Cell_Death	PF10539.11	ONIVA06G09360.1	711	OnNRP9	MKKPNVTAKVKAAAAGGADGGSSKGSPSTPASLRVTKLVKGKAKVKAKASREKAAAPAAAAGKEAASLGDAGGNADASPAAPALRPAVVADVDGASKGSPSTPASVKKTSRLNKVKAKAKAAAAAAASGSPSVGAAGGNADASPAAPAPRSATVADGSAARVISTPAAATAEASTPKRRLKLKPKLAEANANANAVVATKNGVGADNNDGDAIKKRKREIAGERTSNVKERRKEEEGSKKEERLDSKGGGLIFMCNARTKPECFQSRLFGYPRGKIGIVEKIRPGMRLFLYDFDLKLLYGVYKAVSKGGLDLVRDAFSGKFPAQVKFKIDKDCLPLPESRFKDAIRENYSAKSKFNPELNSRQVHRLIALFESVSVPQPAPQKPLEEMHHYEGKTQPHQ…	IV
Oryza punctata	Dev_Cell_Death	PF10539.11	OPUNC01G03990.2	629	OpuNRP1	MAGNAVPMGAGKKTKTDDRREKPRELPEKELGGVIFCCNNNTFDECFTKQLFGLPQRHILYVKNIKPGLPLFLFNSSNRQLHGIFKATSTGQLNIDRFAWMSEQSGAETTPFPAQVHFSTKTECPPLPENKYKSVIINNYLKENPSYFHFELDHRQSRDLISLFVPAPVRANQNKLSIPKPPATAHTVPNAWNRPLPFLTAKTHVVSDKVKSEPNVKDVDQFNVSSHSHDIVPHTLPDLEVDLASTSTTSKSNLNKDASGCDDLVAGLIKEDKESMDDDQHAKMGFPLKLQELSSLQQKGANFLEDAPVSTSAQCIHQDTRLAATLPKDSSNATSQCDTSLKDNTSFVQCHEYAELYQIINDLSKKTKAMEKTKKLVKGMERRVEQLEQQLEKSQLEHS…	II
Oryza punctata	Dev_Cell_Death	PF10539.11	OPUNC09G18140.1	708	OpuNRP10	MRQELIKRSFREDALMAGAIFMSNTATRELCFRSNIFGLPIEYQPFVRNIRQGMPLFLFDHIERKLYGVFEATSDGGFNINRSAFSSIGCSYPAQVCFKIIWKCRPLTEDEFSPAIKENYYMPWKFYFDLSYQQVVRLYQLFDEKRVEHPIHNRSKSANLENEPFRKGIQERKSLSPNIPHFPADQPGFFMPASTPRFSTVEASYCASTNMHQAPQPNVSMPLGTNPFGVQIAPVHNSHQDQAELPYNNNMLFPGYLPSGHVARDTTQELGLSANHSYPPSMGDAYGCLPPPGYRPQDTIAGDVNYAPPYPQFPLPNEQGSATNRRDYYDVRCKQCQFEDIYESEHQHFSKAKVLAPPILNQQDVPVYPVITELAFDQRKECFTEEDSENTRQKQSFNN…	III
Oryza punctata	Dev_Cell_Death	PF10539.11	OPUNC11G12710.1	549	OpuNRP11	MADHPSSSPTAPTSPPPRKRPRDPSPPSSPSPSASPSPAGYIFMCSGETKPECYARGVLGQPRGRLAAVSRIRRGAALFLYDFDARHLHGPYRAASHGGLDLAPAAFGGRFPAQVKFTIDGDFMPIPESSLRSAIKENYSNGKFSSELTLTQVENLRTLFRPIIVQPEPGLPHNFDDRHPARPAEYLPPSTSHPTQPATYVHHQTSYIPFLTALPCSMSPTAPSLACDRPHSLAEDDENGGPSGSSMSSPAGYIFMCNGVTKAECYRYRVMGLPLGSLDVVSRIRRGTVLFLYDFDAKHVYGPYHADSNGGPTLIPDAFQGHFPAQVKFTVDGDFMPIPESSLRTAIKENYSNGKFSPELTLVQVEKLRALFRPITVMPESALFHNDSNRHPVPPAVYL…	IV
Oryza punctata	Dev_Cell_Death	PF10539.11	OPUNC01G19530.1	434	OpuNRP2	MHHSWLLLIGRVSKRPNNEHVTTATHGRVFATFAEASLVLTPPHGDFALVPVEITTKTRINPTPPLTNQPTEPSRVALPAAAMEGYDREFYQFSDQLRLQTASFSGLSLGDSIWSSPSDRRNEPVFDGEYHHFSSSSPAKNVISNGVGGLDGPGLIGSGKLAFGATKADRYNSVNLPTDNNNNKAYGNNNGGAAKIIINNNNVNAFGFNKMGGYNNSNSGNYGGNGGEVKSYFNKSVGRPASNNNNSSSSNGGGYYGKKGGDGAGGKKKHAKNNDNGAQASDKRFKTLPASEALPRDEAIGGYIFVCNNDTMEENLKRQLFGLPSRYRDSVRAIRPGLPLFLYNYSTHQLHGIFEAASFGGTNIDPTAWEDKKCPGESRFPAQVKVATRKIYDPLEEDA…	I
Oryza punctata	Dev_Cell_Death	PF10539.11	OPUNC02G29930.1	486	OpuNRP3	MVKTSANPNAKGKAAASSSVLPSPKTTSRGVGPKVFKKKAKADPEKQKVAAAEAAATAEAASAPPLKPAEVSPAAVVAKENKGQRMSRKEKMKMKEGDRMKGDEKGRIKGKEKKDDKARERKGEAGFIFMCSAKTKPECFQNGVFGLPKGKIDVVEKIRPGAKLFLYDFDLKLLYGVYKAKTKGGLDLVRGAFHGKFPAQVKFKVDKDCLPLPESSFKHAIKENYNSMGKFTQELSPKQVHRLLELFKSVSLPQSSIQYVEERHRLDVSEGRLPHYVEGRRLSRHVEEMHHLRHIEERRLPYDHEERRLPYDHEERRQSRYVEDIRHPRFLEERHAITDSMRDPFRSRHVTHLPELQHAPPTYYHHVAPTFDERYHQPQVDIMYERSAPRAIVEAADRE…	IV
Oryza punctata	Dev_Cell_Death	PF10539.11	OPUNC05G04130.1	1023	OpuNRP4	MPARLTCHRAVPGLDHAQYYHARAGTAHLARVLEEREANGLTMQGQHLISQPVDLARNLRENQLGGVIFGCKHNTIEECFEKQLFGLPSVHYSYVRNVKPGLPLFLFNYSDRKLHGIFEAASPGQMSIDPYAWSHDGSLRTSFPAQVRICTKARYPPLMESQFRTVLGDNYYNHHHFYFELDHAQTKALIAVFKALAPANFTQVPAVSSKRIIAPLPSTKRQAPVIPDQKKGSASPKDINPFSVLSQSGGAVKDNWADSDAENGSISRSSDEKESRELVSDWEDLDDNVLHDQLDLCSNPDEISQNSSYNSVAKGAEFVECSHLVINPVNGEIRSSDGDMLVSSHDVHSGAVGVDGIESEVQNEPDGVVIQPERLSILQKLKELFVLRQQTELSDQNLA…	II
Oryza punctata	Dev_Cell_Death	PF10539.11	OPUNC05G19270.1	327	OpuNRP5	MDNLWHLGDEFRGQSKVVEDRQWSLMTSKLAEINKSKAERTNDLDYARMNTIPDVKQWDKLSYHQDENKMDHLNLGLMNLDLKMNDIRMNEAAMKNPFRSMAYNMNQLYPKGGNGNVNSFKMNVGVNKYLHSPNGKDVNGKNSGGNSNGSNSSGNNNNNSAVDKRFKTLPTSEMLPRNEVLGGYIFVCNNDTMQEDLKRQLFGLPARYRDSVRAITPGLPLFLYNYTTHQLHGVFEAASFGGSNIDPTAWEDKKCKGESRFPAQVRIRIRKLCKPLEEDAFRPVLHHYDGPKFRLELSIAEVVRYVLMFVKRKLLVAPWKDLVLEGL	I
Oryza punctata	Dev_Cell_Death	PF10539.11	OPUNC05G25660.1	219	OpuNRP6	MEGYDREFWQLSDQLRLHNLSIWSSPPPVAGDHNSNKLAFANAGDRYSSSNNATAKSYFNKSVGRPDVIVDVFDGKKKRQQLPASESVPKEAAIGGYIFVCNKETMEENLRRRLFGLPSRYRDSVRAIRPGLPLFLYNYSTHQLHGIFEAASFGGSNIDPGESRFPAQVRVATRKICEPLEEDAFRPVLHHYDGPKFRLELTVAEAVSLLDIFAEKLFA	I
Oryza punctata	Dev_Cell_Death	PF10539.11	OPUNC06G04690.1	1488	OpuNRP7	MAAAAAAVVEEEGRWEPPAEEEEMEVDMGVGTEEAMEDGEVEGEVGQEEGNGDAGKSEEDGAVGRRVWRKKMKNQHQPRTPVAAESRASWRGGKGRGGGGGFHHRPWNLQPDILNRFNKPGVYGGAIIICNHMTKREFFQKKLFGLPGYAATFIKKIRVGMLLFVFEFAERKLYGVFEATSDGALDIHPNAFTSLRKPRPAQVLFRRIWFCKPLAETEFSSAIKGNCLHPQMTFFGISYQQVLNLVHLFASKRIGLQPYQKPKSRVIYDYKISLAHPGREFSPRTHNKTFSSHSSSTFCNNRFSLPRSSFLYTKQNAKHDACKYESPLHSQLKSVIFKAPDVKGESLDPNPDYIPLELDDCKSDSDADLSDSLETVSFYSTLEGCISYEDQDLKPFNGK…	III
Oryza punctata	Dev_Cell_Death	PF10539.11	OPUNC06G07870.1	689	OpuNRP8	MKKPNVAAKAKPAAAGGVDGGSSKGSPSTPASLRATKLVKGKAKAKASREKAAAAATDAGKEAASLGDAGGNDDASPTAPALRPGTVADVVGASKGSPSTPASLKTSRLNKGKVKVKAKAKAAQEKAAAAAASRSPSLGAAGGNADASPAALAPRSATVADGSVNRVISTPAAATAEASAPKRRLKLKPKMAEANLNANAVVATKNGVGADKNDGDAMKKRKRESAAGERTSNVKERAKEEEGRKKEERLDSKGGGLIFMCNAQTKPECFQSRLFGYPRGKIGTVEKIRPGMRLFLYDFDLKLLYGVYKAVSKGGLDLVRDAFSGKFPAQVKFKIDKDCLPIPETRFKDAIRENYSAKSKFNPELNSRQVHRLIALFESVSVPQSAPQKPLQARHHFEG…	IV
Oryza punctata	Dev_Cell_Death	PF10539.11	OPUNC07G16230.1	723	OpuNRP9	MMVKKKSSWSQIVKNGRPTNMSVTTRNLRPQDLGAVIFGCTNNTIAECHSRQLFGLPRTHLSYVQNIKEGLPLFLFNYDDRKLYGIYEAASKGKFCPESNAWSQDGKGKTSYPAQVAMRIKLWCVPLAETQFRGAILANYYQRTPGAPGQKLHFFQFELDHAQTRALMDMFTPSPSTNNCWTPPVAQPADEHVRSSWAPVYAGNNGLKPEKVVKSYADVVNSNKFEQVGTGDVDAEHASSGNEHFNGFDDLDCGDTTPESDEYALSGKEVEVQQQQQQQQEQSGQQDRLSFKGVLEKLKMLSVQQRNSAFYANATETEGVDAYSCNDVQDDLPENLDSEVDQFSWGHSKLLMHSLDSESCTEVKLVDIVKELYERIAVMEKKQAWSNKELKYLQGVNER…	II
Oryza rufipogon	Dev_Cell_Death	PF10539.11	ORUFI01G04380.1	697	OrNRP1	MGAGKKTQTENEFRELPEKELGGVVFCCNNNTFDECFTKQLFGLPQRNILYVKNVKPGLPLFLFNYSNRQLHGIFKATSTGQLNIDRFAWMSEQSNDAKTNAKTTPFPAQVRFSTRTECPPLPESKYKSVIINNYRKDKPSHFRFELDHRQTRDLISLFLPAPVRANQNKLSIPKPPATAHTVPNPWNRPLPFLTAKAPVVSDKVKSESNVKDVDQFNVSSHSHDIVPHTLPDVEVDLASTSTTSRSNLNKDASGCDDLVAGLIKEDKESVDDDQHAKMDLPVKLQELSSLQQKEANFLEDAPVSTSAQSIRQDTRFAATLPKDSFNATSQCDTSLKDTSFVQCHEYAELYQIINDLSKKTEEMEKMKVDSDQEILLLKKLVKVMERKVEHLEQQLEKS…	II
Oryza rufipogon	Dev_Cell_Death	PF10539.11	ORUFI07G18160.1	825	OrNRP10	MAPPFYTHHLPSQFTPRLLLLLHIEAYSREALEEEQEQPRNTPPPSPPHPSSVQRDRLLLFFFFSMEHRADRIFLPRVKMMVKKKTSWSQIVKNGRPANTSVTTRNLRPQDLGAVIFGCTNNTIAECHSRQLFGLPRTHLSYVQNIKEGLPLFLFNYDDRKLYGIYEAASNGKFCPESNAWSQDGKGKTSYPAQVAMRIKVWCVPLAESQFRGAILANYYQRMPGAPGQKLHFFQFELDHAQTRALMDMFTPSPSTNNGWSPPVAQPADEHVRSSWAPVYAGNNGLKSEKIVKSYADVVNNNKFEQVRTGDVVHVDAEHASSGNEHVNGFDDLDCGDTTPESEEYALSGKEVEVQQQQQQQQQEQSGQQDKLSFKGVLEKLKMLSVQQRKSTFYANATE…	II
Oryza rufipogon	Dev_Cell_Death	PF10539.11	ORUFI09G21330.1	710	OrNRP11	MRQELVKRSFREDASMAGAIFMSNTATRELCFRSNIFGLPIEYQPFVRNIRQGMPLFLFDHTERKLYGVFEATSDGGFNIIRSAFSSIGCSYPAQVCFKIIWKCRPLTEDEFSPAIKENYYMPWKFYFDLSYQQVVCLYQLFDEKRVEHPIHNHSKSANLENDPFRKGTQERKSLSPNIPHFPADQPGLFMPASTPRFSTVEASYCASTSMHQAPHPNMSMPLGTNPFGVQIAPVHNSHHDQAELPYNNNMLFPGYLPSGHVARDTTQELGLSANHSYPPSMGYAYGCLPPPGHRPQDAIAGDVNYAPPYPQFPLPNEQGSATNRRDYYDVHCKQCQFEDIYESEHQHFSKAKVLAPPILNQQDVPVYPAIAESAFDQRKECFTEEDSENARQKQSFNH…	III
Oryza rufipogon	Dev_Cell_Death	PF10539.11	ORUFI11G16350.1	710	OrNRP12	MADHPSSSPTAATSPPPRKRPRDASPSEEEEGGLPGGPPSPSPSPAGYIFMCSGATKPECYARGVMGQPRGRLPAVSRIRRGAALFLYDFDSRHLHGPYRAASDGGLDLAPAAFGGRFPAQHLAGVMQQNCKKLLWSRTAESKVKFTIDGDFMPIPESSLRSAIKENYSNGKFSSELTLAQVENLRTLFRPIIVQPEPGLPNNFDDRQPARPAEYLPPSTSHPTQPAAYVHHQTSYIPFLTALLCSMSPTAPSLVCDKPHSAAENDENGCSSGSSMSSPAGYIFMCNGVTKAECYRHRVMGLPLGSLDVVSRIRRGTALFLYDFDAKHLYGPYHADSNGGLTLVPDAFRGRFPAQRKRVFVVTIVHQVKFTVDGDFMPIPESSLRTAIKENYSNGKFSP…	IV
Oryza rufipogon	Dev_Cell_Death	PF10539.11	ORUFI01G21540.1	352	OrNRP2	MEGYDREFYQFSDQLRLQTASFSGLSLGDSIWSSPSDRRNEPAFDGEYHHFSSPSPAKNAIANINGVAGNLDGPGLIGSGKLAFGATKADRYNSVNLPVDNNNNNKSYGGAAKINNNNVNAFGFNKMGGYNNSSNGGGNYGGNGGDVKSYFNKSVGRPASNNNNNNSNGGGGYYGKKGGDGAGGKKKHAKNSDSGAQASDKRFKTLPASEALPRDEAIGGYIFVCNNDTMEENLKRQLFGLPSRYRDSVRAIRPGLPLFLYNYSTHQLHGIFEAASFGGTNIDPTAWEDKKCPGESRFPAQVKVATRKIYDPLEEDAFRPILHHYDGPKFRLELSVAEALSLLDIFADKDDA	I
Oryza rufipogon	Dev_Cell_Death	PF10539.11	ORUFI02G34070.1	398	OrNRP3	MVKTSANPNAKGKAAASSSGLPSPKTTPRGVRPKAFKKKAKADPEMQKVAAAEAAATAETASAPPLKPAEVSPAAAVAKENGGQRMSRKEKTKMKEGDQMKEDKKGRIKGKEKKDDKARERKGEAGFIFMCSAKTKPECFQNGVFGLPKGKIDVVEKIRPGAKLFLYDFDLKLLYGIYKAKTKGGLDLVRGAFHGKFPAQSSFKHAIKENYNSKGKFTQELSLKQVHRLLELFKPISLPQSSIQYVKERHRRLDVSEGRLPHYVEGRRLPRHVEEMHHLRHVEERRLPYDHEERRLPSAPRAIVEATDREAFLARDYRVPEEIVARSDHVDELYRSYRLATRAMDLHQGPSYVTAAYENPGPAYSESIHQMPVSSTRPNVPGAPVSSLYSFAGAPAYR	IV
Oryza rufipogon	Dev_Cell_Death	PF10539.11	ORUFI05G04740.1	1034	OrNRP4	MQGQHLNSQTVDLARNLRENQLGGVIFGCKHNTIEECFEKQLFGLPSVHYSYVRNVKPGLPLFLFNYSDRKLHGIFEAASPGQMCIDPYAWSHDGSLRTSFPAQVRICTKTRYPPLMESQFRTVLGDNYYNHHHFYFELDHAQTKALIAVFKSLAPANFTQVPAVSSKRTIAPLPSTKRQAPVIPDQKKGSASPKDINPFSVLSQSGGAVKDNWADSDVENGSISRSSDEKESRELVSDWEDLDDNVLHGQLGLCSNPDEISQNSSYNSVAKGAEFVECSHLVVNPVNGGIQSSDGDMLVISDDVHSGAVGVDGIESGGQNEPDDVSIQPERLSILQKLKELFVLRQQAVLSDQNLAYSNSDEYAPEETQANVSLSCPEQCAPEEPQANTTPSCPELHV…	II
Oryza rufipogon	Dev_Cell_Death	PF10539.11	ORUFI05G22970.1	331	OrNRP5	MDNLWHLGDEFRGQSKVVEDRQWSLMTSKLAEINKSKAERTNELDYARMNTIPDVKQWDKVSYHQDESKMDHLNLGLMNLDLKMNDIRMNDAAMKNPFRGMAYNMNQLYPKGGNGNVNSFKMNVGVNKYLHSPNGKDVNGKNSGANSNGSNSSGNNSSNSAVDKRFKTLPTSEMLPRNEVLGGYIFVCNNDTMQEDLKRQLFGLPARYRDSVRAIIPGLPLFLYNYTTHQLHGVFEASSFGGSNIDPTAWEDKKCKGESRFPAQVRIRIRKLCKPLEEDAFRPVLHHYDGPKFRLELSIAEVVHYVLMFVKRKLLVAPCKDLTQETTCCCT	I
Oryza rufipogon	Dev_Cell_Death	PF10539.11	ORUFI05G30030.1	277	OrNRP6	MEGYDEREFWQFSDQLRLHNFSSLSIADSIWSSPSPAAVDHSSNKLALANNSNNNATAKTYFNKSVGRPANNNFNFNYNSNSVVVDAFNGKKKAAVDAPAGGGGGGRNNNKKNSSSNDNKMSSRLKKSQLPASESVPKEEAIGGYIFVCNNETMEENLKRQLFGLPSRYRDSVRAIRPGLPLFLYNYSTHQLHGIFEATSFGGSNIDPGAWEDSKCPGGESRFPAQVRVATRKICEPLEEDAFRPVLHHYDGPKFRLELTVAEALSLLDIFAEKLFA	I
Oryza rufipogon	Dev_Cell_Death	PF10539.11	ORUFI06G04980.1	1651	OrNRP7	MAAVEEEGRWEPTAAAAEEEEMGVEAEEAMEDGEVEGEVGQQQQEEEGNGDAGKSEEHGSAGGRMVWKKKHHHHHQPRTPVAAESRATWRGGKGSGKGRGGGGGGGGFHHCPWNLQPDNLNRFNKPGVYGGAIIICNHMTKRGFFEKKLFGLPGYAATFIKKIRVGMLLFVFELGERKLYGVFEATSNGALDILPNAFTSLRKPRPAQVLFRRIWFCKPLAETEFSSAIKGNCLYPQMSFFGISYQQVLNLVHLFASKRIELQPYQKPKSRVIYDYKISLAHLGREFSPRTHNKTFSSHSSSTFCNNRFSLPRSSYLYTKQNAKHDACKYESPLHSPLKSVIFKAPDVKGESLEPNPDYIPLELDDSKSDSDADPSDSLETVSFYPTLEGCISYEDQDL…	III
Oryza rufipogon	Dev_Cell_Death	PF10539.11	ORUFI06G08410.1	712	OrNRP8	MKKPNVAAKVKAAAAGGADGGSSKGSPSTPASLRVTKLVKGKAKVKAKASREKAAAPAAAAGKEAASLGDAGGNADASPAAPALRPAAVADADGASKGSPSTPASVKKTSRLNKVKAKAKAAAAAAASGSPSVGAAGGNADASPAAPAPRSATVADGSAARVISTPAAATAEASTPKRRLKLKPKLAEANANANAVVATKNGVGADNNDGDAIKKRKREIAGERTSNVKERRKEEEEGSKKEERLDSKGGGLIFMCNAQTKPECFQSRLFGYPRGKIGIVEKIRPGMRLFLYDFDLKLLYGVYKAVSKGGLDLVRDAFSGKFPAQVKFKIDKDCLPLPESRFKDAIRENYSAKSKFNPELNSRQVHRLIALFESVSVPQPAPQKPLEEMHHYEGKTQPH…	IV
Oryza sativa indica group	Dev_Cell_Death	PF10539.11	BGIOSGA001439-PA	351	OsinNRP1	MEGYDREFYQFSDQLRLQTASFSGLSLGDSIWSSPSDRRNEPAFDGEYHHFSSPSPAKNAIANINGVAGNLDGPGLIGSGKLAFGATKADRYNSVNLPVDNNNNKSYGGAAKINNNNVNAFGFNKMGGYNNSSNGGGNYGGNGGDVKSYFNKSVGRPASNNNNNNSNGGGGYYGKKGGDGAGGKKKHAKNSDSGAQASDKRFKTLPASEALPRDEAIGGYIFVCNNDTMEENLKRQLFGLPSRYRDSVRAIRPGLPLFLYNYSTHQLHGIFEAASFGGTNIDPTAWEDKKCPGESRFPAQVKVATRKIYDPLEEDAFRPILHHYDGPKFRLELSVAEALSLLDIFADKDDA	I
Oryza sativa indica group	Dev_Cell_Death	PF10539.11	BGIOSGA024156-PA	727	OsinNRP10	MMVKKKTSWSQIVKNGRPANTSVTTRNLRPQDLGAVIFGCTNNTIAECHSRQLFGLPRTHLSYVQNIKEGLPLFLFNYDDRKLYGIYEAASNGKFCPESNAWSQDGKGKTSYPAQVAMRIKVWCVPLAESQFRGAILANYYQRMPGAPGQKLHFFQFELDHAQTRALMDMFTPSPSTNNGWSPPVAQPADEHVRSSWAPVYAGNNGLKSEKIVKSYADVVNNNKFEQVRTGDVVHVDAEHASSGNEHVNGFDDLDCGDTTPESEEYALSGKEVEVQQQQQQQQQEQSGQQDKLSFKGVLEKLKMLSVQQRKSTFYANATETESIDAYSCKDVQDDLPENLDSEVDQFSWGHSKLLMHSLDSESCTEVKLVDIVKELYERIAIMEKKQAWSNKELKYLQG…	II
Oryza sativa indica group	Dev_Cell_Death	PF10539.11	BGIOSGA031280-PA	710	OsinNRP11	MRQELVKRSFREDASMAGAIFMSNTATRELCFRSNIFGLPIEYQPFVRNIRQGMPLFLFDHTERKLYGVFEATSDGGFNIIRSAFSSIGCSYPAQVCFKIIWKCRPLTEDEFSPAIKENYYMPWKFYFDLSYQQVVCLYQLFDEKRVEHPIHNHSKSANLENDPFRKGTQERKSLSPNIPHFPADQPGLFMPASTPRFSTVEASYCASTSMHQAPHPNMSMPLGTNPFGVQIAPVHNSHHDQAELPYNNNMLFPGYLPSGHVARDTTQELGLSANHSYPPSMGYAYGCLPPPGHRPQDAIAGDVNYAPPYPQFPLPNEQGSATNRRDYYDVHCKQCQFEDIYESEHQHFSKAKVLAPPILNQQDVPVYPAIAESAFDQRKECFTEEDSENARQKQSFNH…	III
Oryza sativa indica group	Dev_Cell_Death	PF10539.11	BGIOSGA035361-PA	122	OsinNRP12	MADHPSSSPTAATSPPPRKRPRDASPSEEEEGGLPGGPPSPSPSPAGYIFMCSGATKPECYARGVMGQPRGRLPAVSRIRRGAALFLYDFDSRHLHGPYRAALRRRPRPRPRRLRWPLPRPA	IV
Oryza sativa indica group	Dev_Cell_Death	PF10539.11	BGIOSGA035363-PA	646	OsinNRP13	MADHPSSSPTAATSPPPRKRPRDASPSEEEEGGLPGGPSSPSPSPSPAGYIFMCSGATKPECYARGVMGQPRGRLPAVSRIRRGAALFLYDFDSRHLHGPYRAASDGGLDLAPAAFGGRFPAQVKFTIDGDFMPIPESSLRSAIKENYSNGKFSSELTLAQVENLRTLFRPIIVQPEPGLPNNFDDRQPARPCSMSPTAPSLVCDKPHSAAENDENGCSSGSSMSSPAGYIFMCNGVTKAECYRHRVMGLPLGSLDVVSRIRRGTALFLYDFDAKHLYGPYHADSNGGLTLVPDAFLGRFPAQVKFTVDGDFMPIPESSLRTAIKENYSNGKFSPELTLVQVEKLRALFRPIIVMPESALFHNDSDRHPVPPAVYLPPASHPSQPAAYVHQQHQTSYIP…	IV
Oryza sativa indica group	Dev_Cell_Death	PF10539.11	BGIOSGA002325-PA	697	OsinNRP2	MGAGKKTQTENEFRELPEKELGGVVFCCNNNTFDECFTKQLFGLPQRNILYVKNVKPGLPLFLFNYSNRQLHGIFKATSTGQLNIDRFAWMSEQSNDAKTNAKTTPFPAQVRFSTRTECPPLPESKYKSVIINNYRKDKPSHFRFELDHRQTRDLISLFLPAPVRANQNKLSIPKPPATAHTVPNPWNRPLPFLTAKAPVVSDKVKSESNVKDVDQFNVSSHSHDIVPHTLPDVEVDLASTSTTSRSNLNKDASGCDDLVAGLIKEDKESVDDDQHAKMDLPVKLQELSSLQQKEANFLEDAPVSTSAQSIRQDTRFAATLPKDSFNATSQCDTSLKDTSFVQCHEYAELYQIINDLSKKTEEMEKMKVDSDQEILLLKKLVKVMERKVEHLEQQLEKS…	II
Oryza sativa indica group	Dev_Cell_Death	PF10539.11	BGIOSGA009046-PA	488	OsinNRP3	MVKTSANPNAKGKAAASSSGLPSPKTTPRGVRPKAFKKKAKADPEMQKVAAAEAAATAETASAPPLKPAEVSPAAAVAKENGGQRMSRKEKTKMKEGDQMKEDKKGRIKGKEKKDDKARERKGEAGFIFMCSAKTKPECFQNGVFGLPKGKIDVVEKIRPGAKLFLYDFDLKLLYGIYKAKTKGGLDLVRGAFHGKFPAQVKFKVDKDCLPLPESSFKHAIKENYNSKGKFTQELSLKQVHRLLELFKPISLPQSSIQYVKERHRRLDVSEGRLPHYVEGRRLPRHVEEMHHLRHVEERRLPYDHEERRLPYDHEERRRPRYVEDIRHPQFLKERHAITDSLHDPFRSRHVTHLPELQHAPPTYYHHVAHTFDERYHQPQVDIVYERSAPRAIVEATDR…	IV
Oryza sativa indica group	Dev_Cell_Death	PF10539.11	BGIOSGA017445-PA	277	OsinNRP4	MEGYDEREFWQFSDQLRLHNFSSLSIADSIWSSPSPAAVDHSSNKLALANNSNNNATAKTYFNKSVGRPANNNFNFNYNSNSVVVDAFNGKKKAAVDAPAGGGGGGRNSNKKNSSSNDNKMSSRLKKSQLPASESVPKEEAIGGYIFVCNNETMEENLKRQLFGLPSRYRDSVRAIRPGLPLFLYNYSTHQLHGIFEATSFGGSNIDPGAWEDSKCPGGESRFPAQVRVATRKICEPLEEDAFRPVLHHYDGPKFRLELTVAEALSLLDIFAEKLFA	I
Oryza sativa indica group	Dev_Cell_Death	PF10539.11	BGIOSGA017785-PA	314	OsinNRP5	MDNLWHLGDEFRGQSKVVEDRQWSLMTSKLAEINKSKAERTNELDYARMNTIPDVKQWDKVSYHQDESKMDHLNLGLMNLDLKMNDIRMNDAAMKNPFRGMAYNMNQLYPKGGNGNVNSFKMNVGVNKYLHSPNGKDVNGKNSGANSNGSNSSGNNSSNSAVDKRFKTLPTSEMLPRNEVLGGYIFVCNNDTMQEDLKRQLFGLPARYRDSVRAIIPGLPLFLYNYTTHQLHGVFEASSFGGSNIDPTAWEDKKCKGESRFPAQVRIRIRKLCKPLEEDAFRPVLHHYDGPKFRLELSIAETLSLLDLCEKEGV	I
Oryza sativa indica group	Dev_Cell_Death	PF10539.11	BGIOSGA018748-PA	1124	OsinNRP6	MFTSFVAVWFAEIFGGIDVFDDWVCVGVGFVWVEGFLPFWVLEEREANGLTMQGQHLNSQTVDLARNLRENQLGGVIFGCKHNTIEECFEKQLFGLPSVHYSYVRNVKPGLPLFLFNYSDRKLHGIFEAASPGQMCIDPYAWSHDGSLRTSFPAQVRICTKTRYPPLMESQFRTVLGDNYYNHHHFYFELDHAQTKALIAVFKSLAPANFTQVPAVSSKRTIAPLPSTKRQAPAIPDQKKGSASPKDINPFSVLSQSGGAVKDNWADSDVENGSISRSSDEKESRELVSDWEDLDDNVLHGQLGLCSNPDEISQNSSYNSVAKGAEFVECSHLVVNPVNGGIQSSDGDMLVISDDVHSGAVGVDGIESGGQNEPDDVSIQPERLSILQKLKELFVLRQQ…	II
Oryza sativa indica group	Dev_Cell_Death	PF10539.11	BGIOSGA021617-PA	704	OsinNRP7	MKKPNVAAKVKAAAAGGADGGSSKGSPSTPASLRVTKLVKGKAKVKAKASREKAAAPAAAAGKEAASLGDAGGNADASPAAPALRPAAVADADGASKGSPSTPASVKKTSRLNKVKAKAKAAAAAAASGSPSVGAAGGNADASPAAPAPRSATVADGSAARVISTPAAATAEASTPKRRLKLKPKLAEANANANAVVATKNGVGADNNDGDAIKKRKREIAGERTSNVKERRKEEEGSKKEERLDSKGGGLIFMCNAQTKPECFQSRLFGYPRGKIGIVEKIRPGMRLFLYDFDLKLLYGVYKAVSKGGLDLVRDAFSGKFPAQVKFKIDKDCLPLPESRFKDAIRENYSAKSKFNPELNSRQVHRLIALFESVSVPQPAPQKPLEEMHHYEGKTQPHQ…	IV
Oryza sativa indica group	Dev_Cell_Death	PF10539.11	BGIOSGA022405-PA	537	OsinNRP8	MAAVEEEGRWEPTAAAAEEEEMGVEAEEAMEDGEVEGEVGQQQQEEEGNGDAGKSEEHGSAGGRMVWKKKHHHHHQPRTPVAAESRATWRGGKGSGKGRGGGGGGGGFHHCPWNLQPDNLNRFNKPGVYGGAIIICNHMTKREFFEKKLFGLPGYAATFIKKIRVGMLLFVFELGERKLYGVFEATSNGALDILPNAFTSLRKPQPAQVLNLVHLFASKRIELQPYQKPKSRVIYDYKISLAHLGREFSPRTHNKTFSSHSSSTFCNNRFSLPRSSYLYTKQNAKHDACKYESPLHSPLKSVIFKAPDVKGESLEPNPDYIPLELDDSKSDSDADPSDSLETVSFYPTLEGCISYEDQDLKPFNGKFNGDDGHHSHVLIRGLNSECETDRNSVFSRNVK…	III
Oryza sativa indica group	Dev_Cell_Death	PF10539.11	BGIOSGA022406-PA	151	OsinNRP9	MGKAHSKEGSTYDGAIFLCNRLTRRECFEKKLFGLYAHCADFIQKVKVGATLFLYDTDQHKLHGVFEATSDGSMNIIPDAYVSSGKRYPCQIRFKRIWFCKPLMESELHDAIQNNFTSKNKLRYGLSHQQVCSTVFWCSIDSLFFLDNGFK	III
Oryza sativa japonica group	Dev_Cell_Death	PF10539.11	LOC_Os01g36950.1	354	OsNRP1	MEGYDREFYQFSDQLRLQTASFSGLSLGDSIWSSPSDRRNEPAFDGEYHHFSSPSPAKNAIANINGVAGNLDGPGLIGSGKLAFGATKADRYNSVNLPVDNNNNNKSYGGAAKINNNNVNAFGFNKMGGYNNSSNGGGNYGGNGGDVKSYFNKSVGRPASNNNNNNSNGGGGYYGKKGGDGAGGKKKHAKNSDSGAQASDKRFKTLPASEALPRDEAIGGYIFVCNNDTMEENLKRQLFGLPSRYRDSVRAIRPGLPLFLYNYSTHQLHGIFEAASFGGTNIDPTAWEDKKCPGESRFPAQVKVATRKIYDPLEEDAFRPILHHYDGPKFRLELSVAEVTFVHPNTQQKTTIP*	I
Oryza sativa japonica group	Dev_Cell_Death	PF10539.11	LOC_Os07g35610.1	744	OsNRP10	MMVKKKTSWSQIVKNGRPANTSVTTRNLRPQDLGAVIFGCTNNTIAECHSRQLFGLPRTHLSYVQNIKEGLPLFLFNYDDRKLYGIYEAASNGKFCPESNAWLQDGKGKTSYPAQVAMRIKVWCVPLAESQFRGAILANYYQRMPGAPGQKLHFFQFELDHAQTRALMDMFTPSPSTNNGWSPPVAQPADEHVRSSWAPVYAGNNGLKSEKIVKSYADVVNNNKFEQVRTGDVVHVDAEHASSGNEHVNGFDDLDCGDTTPESEEYALSGKEVEVQQQQQQQQQEQSGQQDKLSFKGVLEKLKMLSVQQRKSTFYANATETESIDAYSCKDVQDDLPENLDSEVDQFSWGHSKLLMHSLDSESCTEVKLVDIVKELYERIAIMEKKQAWSNKELKYLQG…	II
Oryza sativa japonica group	Dev_Cell_Death	PF10539.11	LOC_Os09g39020.1	711	OsNRP11	MRQELVKRSFREDASMAGAIFMSNTATRELCFRSNIFGLPIEYQPFVRNIRQGMPLFLFDHTERKLYGVFEATSDGGFNIIRSAFSSIGCSYPAQVCFKIIWKCRPLTEDEFSPAIKENYYMPWKFYFDLSYQQVVCLYQLFDEKRVEHPIHNHSKSANLENDPFRKGTQERKSLSPNIPHFPADQPGLFMPASTPRFSTVEASYCASTSMHQAPHPNMSMPLGTNPFGVQIAPVHNSHHDQAELPYNNNMLFPGYLPSGHVARDTTQELGLSANHSYPPSMGYAYGCLPPPGHRPQDAIAGDVNYAPPYPQFPLPNEQGSATNRRDYYDVHCKQCQFEDIYESEHQHFSKAKVLAPPILNQQDVPVYPAIAESAFDQRKECFTEEDSENARQKQSFNH…	III
Oryza sativa japonica group	Dev_Cell_Death	PF10539.11	LOC_Os11g32270.1	662	OsNRP12	MADHPSSSPTAATSPPPRKRPRDASPSEEEEGGLPGGPPSPSPSPAGYIFMCSGATKPECYARGVMGQPRGRLPAVSRIRRGAALFLYDFDSRHLHGPYRAASDGGLDLAPAAFGGRFPAQVKFTIDGDFMPIPESSLRSAIKENYSNGKFSSELTLAQVENLRTLFRPIIVQPEPGLPNNFDDRQPARPAEYLPPSTSHPTQPAAYCSMSPTAPSLVCDKPHSAAENDENGCSSGSSMSSPAGYIFMCNGVTKAECYRHRVMGLPLGSLDVVSRIRRGTALFLYDFDAKHLYGPYHADSNGGLTLVPDAFRGRFPAQVKFTVDGDFMPIPESSLRTAIKENYSNGKFSPELTLVQVEKLRALFRPIIVMPESALFHNDSDRHPVPPAVYLPPASHPSQ…	IV
Oryza sativa japonica group	Dev_Cell_Death	PF10539.11	LOC_Os01g07140.1	705	OsNRP2	MLIISRRMGAGKKTQTENEFRELPEKELGGVVFCCNNNTFDECFTKQLFGLPQRNILYVKNVKPGLPLFLFNYSNRQLHGIFKATSTGQLNIDRFAWMSEQSNDAKTNAKTTPFPAQVRFSTRTECPPLPESKYKSVIINNYRKDKPSHFRFELDHRQTRDLISLFLPAPVRANQNKLSIPKPPATAHTVPNPWNRPLPFLTAKAPVVSDKVKSESNVKDVDQFNVSSHSHDIVPHTLPDVEVDLASTSTTSRSNLNKDASGCDDLVAGLIKEDKESVDDDQHAKMDLPVKLQELSSLQQKEANFLEDAPVSTSAQSIRQDTRFAATLPKDSFNATSQCDTSLKDTSFVQCHEYAELYQIINDLSKKTEEMEKMKVDSDQEILLLKKLVKVMERKVEHL…	II
Oryza sativa japonica group	Dev_Cell_Death	PF10539.11	LOC_Os02g51140.1	489	OsNRP3	MVKTSANPNAKGKAAASSSGLPSPKTTPRGVRPKAFKKKAKADPEMQKVAAAEAAATAETASAPPLKPAEVSPAAAVAKENGGQRMSRKEKTKMKEGDQMKEDKKGRIKGKEKKDDKARERKGEAGFIFMCSAKTKPECFQNGVFGLPKGKIDVVEKIQPGAKLFLYDFDLKLLYGIYKAKTKGGLDLVRGAFHGKFPAQVKFKVDKDCLPLPESSFKHAIKENYNSKGKFTQELSLKQVHRLLELFKPISLPQSSIQYVKERHRRLDVFEGRLPHYVEGRRLPRHVEEMHHLRHVEERRLPYDHEERRLPYDHEERRRPRYVEDIRHPQFLKERHAITDSLHDPFRSRHVTHLPELQHAPPTYYHHVAHTFDERYHQPQVDIVYERSAPRAIVEATDR…	IV
Oryza sativa japonica group	Dev_Cell_Death	PF10539.11	LOC_Os05g07220.1	1062	OsNRP4	MVLEEREANGLTMQGQHLNSQTVDLARNLRENQLGGVIFGCKHNTIEECFEKQLFGLPSVHYSYVRNVKPGLPLFLFNYSDRKLHGIFEAASPGQMCIDPYAWSHDGSLRTSFPAQVRICTKTRYPPLMESQFRTVLGDNYYNHHHFYFELDHAQTKALIAVFKSLAPANFTQVPAVSSKRTIAPLPSTKRQAPVIPDQKKGSASPKDINPFSVLSQSGGAVKDNWADSDVENGSISRSSDEKESRELVSDWEDLDDNVLHGQLGLCSNPDEISQNSSYNSVAKGAEFVECSHLVVNPVNGGIQSSDGDMLVISDDVHSGAVGVDGIESGGQNEPDDVSIQPERLSILQKLKELFVLRQQAVLSDQNLAYSNSDEYAPEETQANVSLSCPEQCAPEEPQ…	II
Oryza sativa japonica group	Dev_Cell_Death	PF10539.11	LOC_Os05g41930.3	315	OsNRP5	MDNLWHLGDEFRGQSKVVEDRQWSLMTSKLAEINKSKAERTNELDYARMNTIPDVKQWDKVSYHQDESKMDHLNLGLMNLDLKMNDIRMNDAAMKNPFRGMAYNMNQLYPKGGNGNVNSFKMNVGVNKYLHSPNGKDVNGKNSGANSNGSNSSGNNSSNSAVDKRFKTLPTSEMLPRNEVLGGYIFVCNNDTMQEDLKRQLFGLPARYRDSVRAIIPGLPLFLYNYTTHQLHGVFEASSFGGSNIDPTAWEDKKCKGESRFPAQVRIRIRKLCKPLEEDAFRPVLHHYDGPKFRLELSIAETLSLLDLCEKEGV*	I
Oryza sativa japonica group	Dev_Cell_Death	PF10539.11	LOC_Os05g51590.1	278	OsNRP6	MEGYDEREFWQFSDQLRLHNFSSLSIADSIWSSPSPAAVDHSSNKLALANNSNNNATAKTYFNKSVGRPANNNFNFNYNSNSVVVDAFNGKKKAAVDAPAGGGGGGRNNNKKNSSSNDNKMSSRLKKSQLPASESVPKEEAIGGYIFVCNNETMEENLKRQLFGLPSRYRDSVRAIRPGLPLFLYNYSTHQLHGIFEATSFGGSNIDPGAWEDSKCPGGESRFPAQVRVATRKICEPLEEDAFRPVLHHYDGPKFRLELTVAEALSLLDIFAEKLFA*	I
Oryza sativa japonica group	Dev_Cell_Death	PF10539.11	LOC_Os06g07770.1	1603	OsNRP7	MAAVEEEGRWEPTAAAAEEEEMGVEAEEAMEDGEVEGEVGQQQQEEEGNGDAGKSEEHGSAGGRMVWKKKHHHHHQPRTPVAAESRATWRGGKGSGKGRGGGGGGGGFHHCPWNLQPDNLNRFNKPGVYGGAIIICNHMTKRGFFEKKLFGLPGYAATFIKKIRVGMLLFVFELGERKLYGVFEATSNGALDILPNAFTSLRKPRPAQRNIDNGYFIFTLWMKFRFSSEEFGSVLNLVHLFASKRIELQPYQKPKSRVIYDYKISLAHLGREFSPRTHNKTFSSHSSSTFCNNRFSLPRSSYLYTKQNAKHDACKYESPLHSPLKSVIFKAPDVKGESLEPNPDYIPLELDDSKSDSDADPSDSLETVSFYPTLEGCISYEDQDLKPFNGKFNGDDGHH…	III
Oryza sativa japonica group	Dev_Cell_Death	PF10539.11	LOC_Os06g12260.2	705	OsNRP8	MKKPNVAAKVKAAAAGGADGGSSKGSPSTPASLRVTKLVKGKAKVKAKASREKAAAPAAAAGKEAASLGDAGGNADASPAAPALRPAAVADADGASKGSPSTPASVKKTSRLNKVKAKAKAAAAAAASGSPSVGAAGGNADASPAAPAPRSATVADGSAARVISTPAAATAEASTPKRRLKLKPKLAEANANANAVVATKNGVGADNNDGDAIKKRKREIAGERTSNVKERRKEEEGSKKEERLDSKGGGLIFMCNAQTKPECFQSRLFGYPRGKIGIVEKIRPGMRLFLYDFDLKLLYGVYKAVSKGGLDLVRDAFSGKFPAQVKFKIDKDCLPLPESRFKDAIRENYSAKSKFNPELNSRQVHRLIALFESVSVPQPAPQKPLEEMHHYEGKTQPHQ…	IV
Oryza sativa japonica group	Dev_Cell_Death	PF10539.11	LOC_Os06g18810.1	721	OsNRP9	MVYYGKFSNGVQVAVKTLHRTLDRRTEEQLYYHIKAPPPRHLFTSTSRTARLTASCSSMAAAVAWCARPVRYLHEEFQHWIMHYNIKLRKVLLIADVLRAQVSGLYWAAPWARMELMGEYCSNAPCKWLLDLGKGAAHDTDTHNLFDGMPSQSEMPKENQRISKPVPINSTVNKKEKWLDKALDRILEKAITVILKGASSPTPMAPPLPVHTNCLMECPNDSSSSTISRSIYINEGTAPTVILEHEDGEGKDHMPFIVIKDLPEFTPTMCSMICSSSDTKPDLTVAVVVTCATSVESSMEMVATGSTTDDTHIDTLDSTKVMPASCSTVGLDVKGGADHTRVTCRTMMGVPEGVLVPDASSKVFSPWLMAEMDLIPLLPTGCSMKCPKDKKLLMGNAKR…	orphan
Oryza glumipatula	Dev_Cell_Death	PF10539.11	OGLUM01G04580.1	682	OuNRP1	MSAGKKTQTENEFRELPEKELGGVVFCCNNNTFDECFTKQLFGLPQRNILYVKNVKPGLPLFLFNYSNRQLHGIFKATSTGQLNIDRFAWMSEQSNDAKTNAKTTPFPAQVRFSTRTECPPLPENKYKSVIINNYRKDIPSHFRFELDHRQTRDLISLFLSAPVRANKNKLSIPKPPATAHTVPNPWNRPLPFLTAKAPVVSDKVKSESNVKDVDQFNVSSHSHDIAPHTLPDVEVDLPSTSTTSRSNLNKDASGCDDLVAGLIKEDKESVDDDQHAKMALPVKLQELSSLQQKGANFLEDAPISTSAQSIRQDTRFAATLPKDSSNATSQCDTSLKDTSFVQCHEYAELYQIINDLSKKTEEMEKMKVMERKVEHLEQQLEKSHSSSAPLFGVTNDDV…	II
Oryza glumipatula	Dev_Cell_Death	PF10539.11	OGLUM07G17220.1	727	OuNRP10	MMVKKKTSWSQIVKNGRPTNMSVTTRNLRPQDLGAVIFGCTNDTIAECHSRQLFGLPRTHLSYVQNIKEGLPLFLFNYDDRKLYGIYEAASNGKFCPESNAWSQDGKGKTSYPAQVAMRIKVWCVPLAESQFRGAILANYYQRMPGAPGQKLHFFQFELDHAQTRALMDMFTPSPSTNNGWSPPVAQLSDEHVRSSWAPVYAGNNGLKSEKIVKSYADVVNNNKFEQVRTGDVVHVDAEHASSGNEHVNGFDDLDCGDTTPESEEYALSGKEVEVQQQRQQQQQEQSGQQDKLSFKGVLEKLKMLSVQQRKSTFYANATETESIDAYSCKDVQDDLPENLDSEVDQFSWGHSKLLMHSLDSESCTEVKLVDIVKELYERIAIMEKKQAWSNKELKYLQG…	II
Oryza glumipatula	Dev_Cell_Death	PF10539.11	OGLUM09G20450.1	710	OuNRP11	MRQELVKRSFREDASMAGAIFMSNTATRELCFRSNIFGLPIEYQPFVRNIRQGMPLFLFDHTERKLYGVFEATSDGGFNIIRSAFSSIGCSYPAQVCFKIIWKCRPLTEDEFSPAIKENYYMPWKFYFDLSYQQVVRLYQLFDEKRVEHPIHNHSKSANLENDPFRKGTQERKSLSPNIPHFPADQPGLFMPASTPRFSTVEASYCASTSMHQAPHPNMSMPLGTNPFGVQIAPVHNSHHDQAELPYNNNMLFPGYLPSGHVARDTTQELGLSANHSYPPSMGYAYGCLPPPGHRPQDAIAGDVNYAPLYPQFPLPNEQGSATNRRDYYDVHCKQCQFEDIYESEHQHFSKAKVLAPPILNQQDVPVYPAIAESAFDQRKECFTEEDSENARQKQSFNH…	III
Oryza glumipatula	Dev_Cell_Death	PF10539.11	OGLUM11G14780.1	661	OuNRP12	MADHPSSSPTAATSPPPRKRPRDASPSEEEEGGLPGGPSSPSPSPAGYIFMCSGATKPECYARGVMGQPRGRLPAVSRIRRDAALFLYDFDSRHLHGPYRAASDGGLDLAPAAFGGRFPAQVKFTIDGDFMPIPESSLRSAIKENYSNGRFSSELTLAQVENLRTLFRPIIVQPEPGLPNNFDDRQPARPAEYLPPSTSHPTQPAAYCSMSPTAPSLVCDKPHSAAENDENGCSSGSSMSSPAGYIFMCNGVTKAECYRHRVMGLPLGSLDVVSRIRRGTVLFLYDFDAKHLYGPYHADSNGGLTLVPDAFRGRFPAQVKFTVDGDFMPIPESSLRTAIKENYSNGKFSPELTLVQVEKLRALFRPIIVMPESALFHNDSDRHPVPPAVYLPPASHPSQ…	IV
Oryza glumipatula	Dev_Cell_Death	PF10539.11	OGLUM01G22750.1	352	OuNRP2	MEGYDREFYQFSDQLRLQTASFSGLSLGDSIWSSPSDRRNEPAFDGEYHHFSSPSPAKNAIANINGVAGNLDGPGLIGSGKLAFGATKADRYNSVNLPVDNNNNNKSYGGAAKINNNNVNAFGFNKMGGYNNSSNGGSNYGGNGGDVKSYFNKSVGRPASNNNNNNSNGGGGYYGKKGGDGAGGKKKHAKNSDSGAQASDKRFKTLPASEALPRDEAIGGYIFVCNNDTMEENLKRQLFGLPSRYRDSVRAIRPGLPLFLYNYSTHQLHGIFEAASFGGTNIDPTAWEDKKCPGESRFPAQVKVATRKIYDPLEEDAFRPILHHYDGPKFRLELSVAEALSLLDIFADKDDA	I
Oryza glumipatula	Dev_Cell_Death	PF10539.11	OGLUM02G33020.1	405	OuNRP3	MVKTSANPNAKGKAAASSSGLPSPKTTPRGVRPKAFKKKAKADPEMQKVAAAEAAATAETASAPPLKPAEVSPAAAVAKENGGQRMSRKEKTKMKEGDRMKEDEKGRIKGKEKKDDKARERKGEAGFIFMCSAKTKPECFQNGVFGLPKGKIDVVEKIWPGAKLFLYDFDLKLLYGIYKAKTKGGLDLVRGAFHGKFPAQSSFKHAIKENYNSKGKFTQELSLKQVHRLLELFKPVSLPQSSIQYVKERHRRLDVSEGRLPHYVEGRRLPRHVEEMHHLRHVEERRLPYDHEERRLPSAPRAIVEATDREAFFARDYRVPEEIVARSDHVDELYRSYRLATRAMDLHQGPSYVTAAYENPGPAYENPGPAYSESIHQMPVSSTRPNVPGAPVSSLYSFA…	IV
Oryza glumipatula	Dev_Cell_Death	PF10539.11	OGLUM05G04420.1	910	OuNRP4	MVLEEREANGLTMQGQHLNSQTVDLARNLRENQLGGVIFGCKHNTIEECFEKQLFGLPSVHYSYVRNVKPGLPLFLFNYSDRKLHGIFEAASPGQMCIDPYAWSHDGSLRTSFPAQVRISTKTRYPPLMESQFRTVLGDNYYNHHHFYFELDHAQTKALIAVFKSLAPANFTQVPAVSSKRTIAPLPSTKRQAPVIPDQKKGSASPKDINPFSVLSQSGGAVKDNWADSDVENGSISRSSDEKESRELVSDWEDLDDNVLHGQLGLCSNPDEISQNSSYNSVAKGAEFVECSHLVVNPVNGGIQSSDGDMLVISDDVHSGAVGVDGIESGGQNEPDDVSIQPERLSILQKLKELFVLRQQAVLSDQNLAYSNSDQYAPEETQANVSLSCPEQCAPEEPQ…	II
Oryza glumipatula	Dev_Cell_Death	PF10539.11	OGLUM05G22910.1	324	OuNRP5	MDNLWHLGDEFRGQSKVVEDRQWSLMTSKLAEINKSKAERTNELDYARMNTIPDVKQWDKVSYHQDECKMDHLNLGLMNLDLKMNDIRMNDAAMKNPFRGMAYNMNQLYPKGGNGNVNSFKMNVGVNKYLHSPNGKDVNGKNSGANSNGSNSSGNNSSNSAVDKRFKTLPTSEMLPRNEVLGGYIFVCNNDTMQEDLKRQLFGLPARYRDSVRAIIPGLPLFLYNYTTHQLHGVFEASSFGGSNIDPTAWEDKKCKGESRFPAQVRIRIRKLCKPLEEDAFRPVLHHYDGPKFRLELSIAEVVHYVLMFVKRKLLVAPLQGPGT	I
Oryza glumipatula	Dev_Cell_Death	PF10539.11	OGLUM05G29510.1	279	OuNRP6	MEGYDEREFWQFSDQLRLHNFSSLSIADSIWSSPSPAAVDHSSNNNLAAQQQHLLNNATAKTYFNKSVGRPANNNFNFNYNSNSVVVDAFNGKKKAAVDAPAGGGGGGRNNNKKNSSSNDNKMSSRLKKSQLPASESVPKEEAIGGYIFVCNNETMEENLKRQLFGLPSRYRDSVRAIRPGLPLFLYNYSTHQLHGIFEATSFGGSNIDPGAWEDSKCPGGESRFPAQVRVATRKICEPLEEDAFRPVLHHYDGPKFRLELTVAEALSLLDIFAEKLFA	I
Oryza glumipatula	Dev_Cell_Death	PF10539.11	OGLUM06G05080.1	1650	OuNRP7	MAAVEEEGRWEPTAAAAEEEEMGVEAEEAMEDGKVEGEVGQQQQEEEGNGDAGKSEEHGGAGGRMVWKKKHHHHHQPRTPVAAESRATWRGGKGGGKGRGGGGGGGFHHCPWNLQPDNLNRFNKPGVYGGAIIICNHMTKREFFEKKLFGLPGYAATFIKKIRVGMLLFVFELGERKLYGVFEATSNGALDILPNAFTSLRKPRPAQVLFRRIWFCKPLAETEFSSAIKGNCLYPQMSFFGISYQQVLNLVHLFASKRIELQPYQKPKSRVIYDYKISLAHLGREFSPRTHNKTFSSHSSSTFCNNRFSLPRSSYLYTKQNAKHDACKYESPLHSPLKSVIFKAPDVKGESLEPNPDYIPLELDDSKSDSDADPSDSLETVSFYPTLEGCISYEDQDLK…	III
Oryza glumipatula	Dev_Cell_Death	PF10539.11	OGLUM06G08630.1	711	OuNRP8	MKKPNVAAKVKAAAAGGADGGSSKGSPSTPASLRVTKLVKGKAKVKAKASREKAAAPAAAAGKEAASLGDAGGNADASPAALALRPAAVADADGASKGSPSTPASVKKTSRLNKVKAKAKAAAAAAASGSPSVGAAGGNADASPAAPAPRSATVADGSAARVISTPAAATAEASTPKRRLKLKPKLAEANANANAVVATKNGVGADNNDGDAIKKRKREIAGERTSNVKERRKEEEGSKKEERLDSKGGGLIFMCNAQTKPECFQSRLFGYPRGKIGIVEKIRPGMRLFLYDFDLKLLYGVYKAVSKGGLDLVRDAFSGKFPAQVKFKIDKDCLPLPESRFKDAIRENYSAKSKFNPELNSRQVHRLIALFESVSVPQPAPQKPLEEMHHYEGKSQPHQ…	IV
