# Supplementary material for: Genome-Wide Prediction and Analysis of Oryza Species NRP Genes in Rice Blast Resistance
Source: Int J Mol Sci. 2022 Oct 8;23(19):11967. doi: 10.3390/ijms231911967 (PMC9569735; doi:10.3390/ijms231911967)
Supplement: Supplementary file 1 [file ijms-23-11967-s001.zip › Table S2.xlsx]

## Sheet: Table S2
Table S2 Detailed Summary of identified syntenic genes between G. max, O. sativa japonica group, O. sativa indica group, O. barthii and O. punctata
G. max and Oryza sativa japonica group						Oryza sativa japonica group and Oryza sativa indica group						Oryza sativa indica group and Oryza barthii						Oryza barthii and Oryza punctata
Gene id	Syntenic Gene	Ka	Ks	Ka/Ks		Gene id	Syntenic Gene	Ka	Ks	Ka/Ks		Gene id	Syntenic Gene	Ka	Ks	Ka/Ks		Gene id	Syntenic Gene	Ka	Ks	Ka/Ks
GmNRP4	OsNRP12	0.802973	2.24505	0.357663		OsNRP1	OsinNRP1	0.0288355	0.038247	0.75393		OsinNRP1	ObaNRP2	0	0.0248127	0		ObaNRP1	OpuNRP4	0.457083	1.24489	0.367166
GmNRP12	OsNRP2	0.516289	2.19416	0.235301		OsNRP2	OsinNRP2	0	0.00208478	0		OsinNRP2	ObaNRP4	0.420389	1.2062	0.348524		ObaNRP2	OpuNRP2	0.0255371	0.0693886	0.36803
						OsNRP2	OsinNRP6	0.422854	1.13212	0.373505		OsinNRP3	ObaNRP3	0	0.0177628	0		ObaNRP3	OpuNRP3	0.0270223	0.0818402	0.330184
						OsNRP3	OsinNRP3	0.00179453	0.0115777	0.154999		OsinNRP3	ObaNRP8	0.403876	1.41274	0.285882		ObaNRP3	OpuNRP8	0.447764	1.40275	0.319204
G. max and Oryza sativa indica group						OsNRP3	OsinNRP7	0.356057	1.30021	0.273845		OsinNRP4	ObaNRP6	0.00310399	0.00541519	0.573201		ObaNRP4	OpuNRP1	0.424682	1.22804	0.345822
Gene id	Syntenic Gene	Ka	Ks	Ka/Ks		OsNRP4	OsinNRP6	0.00245299	0.0013655	1.7964		OsinNRP5	ObaNRP5	0	0.00496691	0		ObaNRP4	OpuNRP4	0.0799664	0.151532	0.527718
GmNRP4	OsinNRP13	0.797748	2.2869	0.348834		OsNRP5	OsinNRP5	0	0.00496691	0		OsinNRP6	ObaNRP1	0.449832	1.19498	0.376435		ObaNRP5	OpuNRP5	0.0431816	0.153384	0.281526
GmNRP5	OsinNRP4	0.300489	NaN	NaN		OsNRP6	OsinNRP4	0.00155159	0	0		OsinNRP6	ObaNRP4	0.031155	0.0499484	0.623744		ObaNRP6	OpuNRP6	0.0718801	0.171027	0.420285
GmNRP12	OsinNRP2	0.515543	2.18513	0.235932		OsNRP7	OsinNRP8	0.00666732	0.00785347	0.848964		OsinNRP7	ObaNRP3	0.370352	1.41276	0.262147		ObaNRP7	OpuNRP7	0.0390727	0.0780067	0.500889
						OsNRP8	OsinNRP3	0.354796	1.27385	0.278523		OsinNRP7	ObaNRP8	0.0231691	0.0268958	0.861441		ObaNRP8	OpuNRP3	0.424359	1.4153	0.299836
						OsNRP8	OsinNRP7	0	0.00182648	0		OsinNRP8	ObaNRP7	0.00991272	0.0140421	0.70593		ObaNRP8	OpuNRP8	0.0673659	0.110786	0.608075
G. max and Oryza barthii						OsNRP10	OsinNRP10	0.00633106	0.0214082	0.295731		OsinNRP10	ObaNRP9	0.00600273	0.030653	0.195829		ObaNRP9	OpuNRP9	0.0206564	0.0646795	0.319365
Gene id	Syntenic Gene	Ka	Ks	Ka/Ks		OsNRP11	OsinNRP11	0.00120337	0.00862078	0.139589		OsinNRP11	ObaNRP10	0.00543563	0.0173952	0.312478		ObaNRP10	OpuNRP10	0.0332362	0.070134	0.473896
GmNRP4	ObaNRP11	0.776634	2.19486	0.353842								OsinNRP12	ObaNRP11	0.397543	1.19889	0.331593		ObaNRP11	OpuNRP11	0.0558995	0.0596378	0.937317
GmNRP12	ObaNRP1	0.534005	1.81177	0.294742
						Oryza sativa japonica group and Oryza barthii
						Gene id	Syntenic Gene	Ka	Ks	Ka/Ks		Oryza sativa indica group and Oryza punctata
G. max and Oryza punctata						OsNRP1	ObaNRP2	0.0287387	0.046792	0.614181		Gene id	Syntenic Gene	Ka	Ks	Ka/Ks
Gene id	Syntenic Gene	Ka	Ks	Ka/Ks		OsNRP2	ObaNRP4	0.427091	1.18306	0.361007		OsinNRP1	OpuNRP2	0.0255371	0.0739461	0.345347
GmNRP4	OpuNRP11	0.800392	2.16222	0.370171		OsNRP3	ObaNRP3	0.00220103	0.0178156	0.123545		OsinNRP2	OpuNRP1	0.0506593	0.0701928	0.721716
GmNRP12	OpuNRP1	0.551795	1.86681	0.295582		OsNRP3	ObaNRP8	0.405195	1.44587	0.280243		OsinNRP2	OpuNRP4	0.418974	1.15727	0.362038
						OsNRP4	ObaNRP4	0.0238884	0.0424423	0.562846		OsinNRP3	OpuNRP3	0.0293818	0.0756499	0.388392
						OsNRP5	ObaNRP5	0	0	0		OsinNRP3	OpuNRP8	0.449869	1.47407	0.305189
						OsNRP6	ObaNRP6	0.00155039	0.00541519	0.286304		OsinNRP4	OpuNRP6	0.0518535	0.174772	0.296693
						OsNRP7	ObaNRP7	0.0222908	0.0270507	0.824038		OsinNRP5	OpuNRP5	0.0431816	0.159506	0.270721
						OsNRP8	ObaNRP3	0.370352	1.41276	0.262147		OsinNRP6	OpuNRP1	0.426983	1.20569	0.35414
						OsNRP8	ObaNRP8	0.0231691	0.0249423	0.928908		OsinNRP6	OpuNRP4	0.0570735	0.105528	0.540839
						OsNRP10	ObaNRP9	0.0112322	0.0320131	0.350862		OsinNRP7	OpuNRP3	0.407537	1.33022	0.306369
						OsNRP11	ObaNRP10	0.0042243	0.0130085	0.324735		OsinNRP7	OpuNRP8	0.047776	0.0862673	0.553813
						OsNRP12	ObaNRP11	0.00591802	0.00992981	0.595986		OsinNRP8	OpuNRP7	0.063682	0.124223	0.512644
												OsinNRP10	OpuNRP9	0.0182029	0.0755619	0.240901
												OsinNRP11	OpuNRP10	0.0350304	0.0800051	0.437852
						Oryza sativa japonica group and Oryza punctata
						Gene id	Syntenic Gene	Ka	Ks	Ka/Ks
						OsNRP1	OpuNRP2	0.0557963	0.10268	0.543399
						OsNRP2	OpuNRP1	0.0574357	0.0774326	0.741751
						OsNRP2	OpuNRP4	0.424331	1.1616	0.365298
						OsNRP3	OpuNRP3	0.0317021	0.0679026	0.466877
						OsNRP3	OpuNRP8	0.449366	1.46421	0.3069
						OsNRP4	OpuNRP4	0.0553473	0.100761	0.549293
						OsNRP5	OpuNRP5	0.0431816	0.153384	0.281526
						OsNRP6	OpuNRP6	0.0518535	0.174772	0.296693
						OsNRP7	OpuNRP7	0.0437948	0.0795887	0.550265
						OsNRP8	OpuNRP3	0.407537	1.34816	0.302292
						OsNRP8	OpuNRP8	0.047776	0.0883965	0.540474
						OsNRP10	OpuNRP9	0.0236313	0.0774539	0.305101
						OsNRP11	OpuNRP10	0.0351356	0.0724408	0.485025
						OsNRP12	OpuNRP11	0.053069	0.0677344	0.783488
