# Supplementary material for: Genome-Wide Prediction and Analysis of Oryza Species NRP Genes in Rice Blast Resistance
Source: Int J Mol Sci. 2022 Oct 8;23(19):11967. doi: 10.3390/ijms231911967 (PMC9569735; doi:10.3390/ijms231911967)
Supplement: Supplementary file 1 [file ijms-23-11967-s001.zip › Table S3.xlsx]

## Sheet: Table S3
Table S3 Annotation of OsNRP1-interacting partners
Interacting partners	Uniprot accession	annotation
BZIP50	Q69XV0	bZIP transcription factor 50; Transcription factor involved in endoplasmic reticulum (ER) stress response
CSP1	Q6YUR8	Cold shock domain protein 1
IRE1	Q7XIT1	Serine/threonine-protein kinase/endoribonuclease IRE1; Involved in endoplasmic reticulum (ER) stress response
NAC022	Q10S65	NAC domain-containing protein 22; Involved in stress response.
Q5JK83	Q5JK83	NA
Q5VMI1	Q5VMI1	Protein kinase-like protein
Q5Z7Q4	Q5Z7Q4	NAC domain-containing protein
Q6AUA1	Q6AUA1	protein kinase
SAP16	Q0D5B9	Zinc finger AN1 and C2H2 domain-containing stress-associated protein 16
SAP3	Q5JN07	Zinc finger A20 and AN1 domain-containing stress-associated protein 3
SAP5	Q6H754	Zinc finger A20 and AN1 domain-containing stress-associated protein 5
