# Supplementary material for: Genome-Wide Prediction and Analysis of Oryza Species NRP Genes in Rice Blast Resistance
Source: Int J Mol Sci. 2022 Oct 8;23(19):11967. doi: 10.3390/ijms231911967 (PMC9569735; doi:10.3390/ijms231911967)
Supplement: Supplementary file 1 [file ijms-23-11967-s001.zip › Table S4.xlsx]

## Sheet: Table S4
Table S4 Summary of cis-elements located in promoter regions of OsNRPs
Gene	Factor or Site Name	Loc.(Str.)		Signal Sequence	SITE #
OsNRP1	SV40COREENHAN	18	(+)	GTGGWWHG	S000123
OsNRP1	MYB1AT	19	(-)	WAACCA	S000408
OsNRP1	CACTFTPPCA1	27	(-)	YACT	S000449
OsNRP1	EECCRCAH1	36	(-)	GANTTNC	S000494
OsNRP1	EECCRCAH1	37	(+)	GANTTNC	S000494
OsNRP1	CAATBOX1	48	(+)	CAAT	S000028
OsNRP1	ARR1AT	49	(-)	NGATT	S000454
OsNRP1	RHERPATEXPA7	51	(-)	KCACGW	S000512
OsNRP1	RYREPEATLEGUMINBOX	53	(-)	CATGCAY	S000100
OsNRP1	RYREPEATBNNAPA	54	(-)	CATGCA	S000264
OsNRP1	SORLIP2AT	64	(-)	GGGCC	S000483
OsNRP1	HEXAMERATH4	67	(+)	CCGTCG	S000146
OsNRP1	CGACGOSAMY3	68	(-)	CGACG	S000205
OsNRP1	CAREOSREP1	72	(-)	CAACTC	S000421
OsNRP1	EBOXBNNAPA	86	(-)	CANNTG	S000144
OsNRP1	MYCATRD22	86	(-)	CACATG	S000174
OsNRP1	DPBFCOREDCDC3	86	(-)	ACACNNG	S000292
OsNRP1	MYCCONSENSUSAT	86	(-)	CANNTG	S000407
OsNRP1	EBOXBNNAPA	86	(+)	CANNTG	S000144
OsNRP1	MYCCONSENSUSAT	86	(+)	CANNTG	S000407
OsNRP1	MYCATERD1	86	(+)	CATGTG	S000413
OsNRP1	ABRERATCAL	100	(+)	MACGYGB	S000507
OsNRP1	CGCGBOXAT	101	(-)	VCGCGB	S000501
OsNRP1	CGCGBOXAT	101	(+)	VCGCGB	S000501
OsNRP1	SV40COREENHAN	113	(-)	GTGGWWHG	S000123
OsNRP1	CACTFTPPCA1	118	(+)	YACT	S000449
OsNRP1	WBOXATNPR1	129	(+)	TTGAC	S000390
OsNRP1	BIHD1OS	130	(-)	TGTCA	S000498
OsNRP1	WRKY71OS	130	(+)	TGAC	S000447
OsNRP1	CACTFTPPCA1	133	(+)	YACT	S000449
OsNRP1	GT1CONSENSUS	139	(+)	GRWAAW	S000198
OsNRP1	GT1GMSCAM4	139	(+)	GAAAAA	S000453
OsNRP1	PYRIMIDINEBOXOSRAMY1A	141	(-)	CCTTTT	S000259
OsNRP1	DOFCOREZM	142	(+)	AAAG	S000265
OsNRP1	-10PEHVPSBD	152	(-)	TATTCT	S000392
OsNRP1	POLASIG3	154	(+)	AATAAT	S000088
OsNRP1	CACTFTPPCA1	159	(+)	YACT	S000449
OsNRP1	UP2ATMSD	162	(-)	AAACCCTA	S000472
OsNRP1	POLASIG1	168	(-)	AATAAA	S000080
OsNRP1	TATABOX5	169	(+)	TTATTT	S000203
OsNRP1	MYBCORE	178	(+)	CNGTTR	S000176
OsNRP1	POLLEN1LELAT52	186	(+)	AGAAA	S000245
OsNRP1	GT1CONSENSUS	199	(+)	GRWAAW	S000198
OsNRP1	ROOTMOTIFTAPOX1	202	(-)	ATATT	S000098
OsNRP1	ARR1AT	215	(+)	NGATT	S000454
OsNRP1	SEF4MOTIFGM7S	217	(+)	RTTTTTR	S000103
OsNRP1	REALPHALGLHCB21	221	(-)	AACCAA	S000362
OsNRP1	MYB1AT	222	(-)	WAACCA	S000408
OsNRP1	POLLEN1LELAT52	225	(-)	AGAAA	S000245
OsNRP1	POLASIG1	232	(-)	AATAAA	S000080
OsNRP1	TATABOX5	233	(+)	TTATTT	S000203
OsNRP1	GT1CONSENSUS	235	(-)	GRWAAW	S000198
OsNRP1	POLLEN1LELAT52	237	(-)	AGAAA	S000245
OsNRP1	-300ELEMENT	259	(-)	TGHAAARK	S000122
OsNRP1	DOFCOREZM	260	(-)	AAAG	S000265
OsNRP1	TBOXATGAPB	294	(-)	ACTTTG	S000383
OsNRP1	DOFCOREZM	295	(+)	AAAG	S000265
OsNRP1	REALPHALGLHCB21	308	(-)	AACCAA	S000362
OsNRP1	MYB1AT	309	(-)	WAACCA	S000408
OsNRP1	GT1CORE	310	(+)	GGTTAA	S000125
OsNRP1	INRNTPSADB	315	(-)	YTCANTYY	S000395
OsNRP1	CAATBOX1	317	(-)	CAAT	S000028
OsNRP1	GTGANTG10	329	(+)	GTGA	S000378
OsNRP1	WBOXHVISO1	330	(+)	TGACT	S000442
OsNRP1	WRKY71OS	330	(+)	TGAC	S000447
OsNRP1	WBOXNTERF3	330	(+)	TGACY	S000457
OsNRP1	-300ELEMENT	334	(+)	TGHAAARK	S000122
OsNRP1	DOFCOREZM	337	(+)	AAAG	S000265
OsNRP1	BIHD1OS	350	(-)	TGTCA	S000498
OsNRP1	WRKY71OS	350	(+)	TGAC	S000447
OsNRP1	RAV1AAT	355	(-)	CAACA	S000314
OsNRP1	GTGANTG10	362	(+)	GTGA	S000378
OsNRP1	GT1CONSENSUS	368	(+)	GRWAAW	S000198
OsNRP1	GT1CONSENSUS	369	(+)	GRWAAW	S000198
OsNRP1	WBOXHVISO1	374	(+)	TGACT	S000442
OsNRP1	WRKY71OS	374	(+)	TGAC	S000447
OsNRP1	WBOXNTERF3	374	(+)	TGACY	S000457
OsNRP1	TBOXATGAPB	394	(+)	ACTTTG	S000383
OsNRP1	DOFCOREZM	395	(-)	AAAG	S000265
OsNRP1	AGMOTIFNTMYB2	397	(-)	AGATCCAA	S000444
OsNRP1	CACTFTPPCA1	411	(-)	YACT	S000449
OsNRP1	SEF4MOTIFGM7S	413	(-)	RTTTTTR	S000103
OsNRP1	CIACADIANLELHC	423	(-)	CAANNNNATC	S000252
OsNRP1	AACACOREOSGLUB1	428	(-)	AACAAAC	S000353
OsNRP1	ANAERO1CONSENSUS	429	(-)	AAACAAA	S000477
OsNRP1	WBOXATNPR1	434	(+)	TTGAC	S000390
OsNRP1	BIHD1OS	435	(-)	TGTCA	S000498
OsNRP1	WRKY71OS	435	(+)	TGAC	S000447
OsNRP1	EBOXBNNAPA	438	(-)	CANNTG	S000144
OsNRP1	MYCCONSENSUSAT	438	(-)	CANNTG	S000407
OsNRP1	EBOXBNNAPA	438	(+)	CANNTG	S000144
OsNRP1	MYCCONSENSUSAT	438	(+)	CANNTG	S000407
OsNRP1	DOFCOREZM	453	(+)	AAAG	S000265
OsNRP1	NODCON1GM	453	(+)	AAAGAT	S000461
OsNRP1	OSE1ROOTNODULE	453	(+)	AAAGAT	S000467
OsNRP1	ARR1AT	455	(+)	NGATT	S000454
OsNRP1	CACTFTPPCA1	494	(-)	YACT	S000449
OsNRP1	CURECORECR	495	(-)	GTAC	S000493
OsNRP1	CURECORECR	495	(+)	GTAC	S000493
OsNRP1	EBOXBNNAPA	498	(-)	CANNTG	S000144
OsNRP1	MYCATRD22	498	(-)	CACATG	S000174
OsNRP1	DPBFCOREDCDC3	498	(-)	ACACNNG	S000292
OsNRP1	MYCCONSENSUSAT	498	(-)	CANNTG	S000407
OsNRP1	EBOXBNNAPA	498	(+)	CANNTG	S000144
OsNRP1	MYCCONSENSUSAT	498	(+)	CANNTG	S000407
OsNRP1	MYCATERD1	498	(+)	CATGTG	S000413
OsNRP1	DPBFCOREDCDC3	517	(-)	ACACNNG	S000292
OsNRP1	EECCRCAH1	534	(+)	GANTTNC	S000494
OsNRP1	GT1CONSENSUS	561	(+)	GRWAAW	S000198
OsNRP1	POLASIG1	571	(-)	AATAAA	S000080
OsNRP1	CAATBOX1	574	(-)	CAAT	S000028
OsNRP1	CCAATBOX1	574	(-)	CCAAT	S000030
OsNRP1	WBOXNTERF3	578	(-)	TGACY	S000457
OsNRP1	WRKY71OS	579	(-)	TGAC	S000447
OsNRP1	GTGANTG10	580	(-)	GTGA	S000378
OsNRP1	GATABOX	588	(+)	GATA	S000039
OsNRP1	CACTFTPPCA1	600	(-)	YACT	S000449
OsNRP1	TATABOXOSPAL	602	(+)	TATTTAA	S000400
OsNRP1	CPBCSPOR	625	(-)	TATTAG	S000491
OsNRP1	AMYBOX1	629	(+)	TAACARA	S000020
OsNRP1	MYBGAHV	629	(+)	TAACAAA	S000181
OsNRP1	GAREAT	629	(+)	TAACAAR	S000439
OsNRP1	ANAERO1CONSENSUS	634	(+)	AAACAAA	S000477
OsNRP1	GT1CONSENSUS	651	(+)	GRWAAW	S000198
OsNRP1	SURECOREATSULTR11	661	(+)	GAGAC	S000499
OsNRP1	ARR1AT	666	(+)	NGATT	S000454
OsNRP1	ARR1AT	686	(-)	NGATT	S000454
OsNRP1	CACTFTPPCA1	697	(-)	YACT	S000449
OsNRP1	CACTFTPPCA1	707	(+)	YACT	S000449
OsNRP1	CACTFTPPCA1	715	(+)	YACT	S000449
OsNRP1	ROOTMOTIFTAPOX1	719	(+)	ATATT	S000098
OsNRP1	CAATBOX1	721	(-)	CAAT	S000028
OsNRP1	BIHD1OS	723	(+)	TGTCA	S000498
OsNRP1	WRKY71OS	724	(-)	TGAC	S000447
OsNRP1	CAATBOX1	739	(+)	CAAT	S000028
OsNRP1	SURECOREATSULTR11	759	(-)	GAGAC	S000499
OsNRP1	CAATBOX1	765	(+)	CAAT	S000028
OsNRP1	SP8BFIBSP8AIB	779	(+)	ACTGTGTA	S000183
OsNRP1	MARTBOX	794	(+)	TTWTWTTWTT	S000067
OsNRP1	GT1CONSENSUS	799	(-)	GRWAAW	S000198
OsNRP1	GT1GMSCAM4	799	(-)	GAAAAA	S000453
OsNRP1	CAATBOX1	804	(+)	CAAT	S000028
OsNRP1	ROOTMOTIFTAPOX1	805	(-)	ATATT	S000098
OsNRP1	SEF1MOTIF	806	(+)	ATATTTAWW	S000006
OsNRP1	ROOTMOTIFTAPOX1	806	(+)	ATATT	S000098
OsNRP1	TATABOXOSPAL	807	(+)	TATTTAA	S000400
OsNRP1	POLASIG3	812	(+)	AATAAT	S000088
OsNRP1	ROOTMOTIFTAPOX1	815	(-)	ATATT	S000098
OsNRP1	CURECORECR	820	(-)	GTAC	S000493
OsNRP1	CURECORECR	820	(+)	GTAC	S000493
OsNRP1	EBOXBNNAPA	823	(-)	CANNTG	S000144
OsNRP1	MYCATRD22	823	(-)	CACATG	S000174
OsNRP1	DPBFCOREDCDC3	823	(-)	ACACNNG	S000292
OsNRP1	MYCCONSENSUSAT	823	(-)	CANNTG	S000407
OsNRP1	EBOXBNNAPA	823	(+)	CANNTG	S000144
OsNRP1	MYCCONSENSUSAT	823	(+)	CANNTG	S000407
OsNRP1	MYCATERD1	823	(+)	CATGTG	S000413
OsNRP1	GATABOX	840	(+)	GATA	S000039
OsNRP1	CAATBOX1	858	(-)	CAAT	S000028
OsNRP1	MYBPZM	862	(+)	CCWACC	S000179
OsNRP1	ASF1MOTIFCAMV	869	(-)	TGACG	S000024
OsNRP1	WRKY71OS	870	(-)	TGAC	S000447
OsNRP1	GTGANTG10	871	(-)	GTGA	S000378
OsNRP1	DOFCOREZM	886	(+)	AAAG	S000265
OsNRP1	POLLEN1LELAT52	888	(+)	AGAAA	S000245
OsNRP1	DOFCOREZM	890	(+)	AAAG	S000265
OsNRP1	ARR1AT	899	(+)	NGATT	S000454
OsNRP1	POLASIG1	903	(-)	AATAAA	S000080
OsNRP1	-10PEHVPSBD	905	(+)	TATTCT	S000392
OsNRP1	DOFCOREZM	916	(-)	AAAG	S000265
OsNRP1	GT1CONSENSUS	917	(-)	GRWAAW	S000198
OsNRP1	GT1GMSCAM4	917	(-)	GAAAAA	S000453
OsNRP1	POLLEN1LELAT52	919	(-)	AGAAA	S000245
OsNRP1	DOFCOREZM	922	(-)	AAAG	S000265
OsNRP1	TAAAGSTKST1	922	(-)	TAAAG	S000387
OsNRP1	GT1CONSENSUS	931	(+)	GRWAAW	S000198
OsNRP1	GT1GMSCAM4	931	(+)	GAAAAA	S000453
OsNRP1	PYRIMIDINEBOXOSRAMY1A	935	(-)	CCTTTT	S000259
OsNRP1	DOFCOREZM	936	(+)	AAAG	S000265
OsNRP1	ARR1AT	941	(+)	NGATT	S000454
OsNRP1	PYRIMIDINEBOXOSRAMY1A	962	(+)	CCTTTT	S000259
OsNRP1	DOFCOREZM	963	(-)	AAAG	S000265
OsNRP1	POLLEN1LELAT52	965	(-)	AGAAA	S000245
OsNRP1	DOFCOREZM	968	(-)	AAAG	S000265
OsNRP1	CACTFTPPCA1	994	(-)	YACT	S000449
OsNRP1	CURECORECR	997	(-)	GTAC	S000493
OsNRP1	CURECORECR	997	(+)	GTAC	S000493
OsNRP1	CACTFTPPCA1	998	(+)	YACT	S000449
OsNRP1	CACTFTPPCA1	1005	(+)	YACT	S000449
OsNRP1	CURECORECR	1010	(-)	GTAC	S000493
OsNRP1	CURECORECR	1010	(+)	GTAC	S000493
OsNRP1	DOFCOREZM	1022	(-)	AAAG	S000265
OsNRP1	IBOXCORE	1028	(-)	GATAA	S000199
OsNRP1	GATABOX	1029	(-)	GATA	S000039
OsNRP1	CACTFTPPCA1	1042	(-)	YACT	S000449
OsNRP1	GTGANTG10	1043	(+)	GTGA	S000378
OsNRP1	HEXMOTIFTAH3H4	1044	(-)	ACGTCA	S000053
OsNRP1	ASF1MOTIFCAMV	1044	(+)	TGACG	S000024
OsNRP1	TGACGTVMAMY	1044	(+)	TGACGT	S000377
OsNRP1	WRKY71OS	1044	(+)	TGAC	S000447
OsNRP1	ACGTCBOX	1045	(-)	GACGTC	S000131
OsNRP1	ACGTCBOX	1045	(+)	GACGTC	S000131
OsNRP1	ACGTATERD1	1046	(-)	ACGT	S000415
OsNRP1	ACGTATERD1	1046	(+)	ACGT	S000415
OsNRP1	GTGANTG10	1065	(-)	GTGA	S000378
OsNRP1	EBOXBNNAPA	1068	(-)	CANNTG	S000144
OsNRP1	MYCCONSENSUSAT	1068	(-)	CANNTG	S000407
OsNRP1	EBOXBNNAPA	1068	(+)	CANNTG	S000144
OsNRP1	MYCCONSENSUSAT	1068	(+)	CANNTG	S000407
OsNRP1	PRECONSCRHSP70A	1069	(-)	SCGAYNRNNNNNNNNNNNNNNNHD	S000506
OsNRP1	NODCON2GM	1079	(+)	CTCTT	S000462
OsNRP1	OSE2ROOTNODULE	1079	(+)	CTCTT	S000468
OsNRP1	DOFCOREZM	1103	(+)	AAAG	S000265
OsNRP1	SITEIIATCYTC	1108	(-)	TGGGCY	S000474
OsNRP1	SORLIP2AT	1108	(-)	GGGCC	S000483
OsNRP1	RAV1AAT	1112	(+)	CAACA	S000314
OsNRP1	CAATBOX1	1115	(+)	CAAT	S000028
OsNRP1	ABRELATERD1	1122	(-)	ACGTG	S000414
OsNRP1	TGACGTVMAMY	1123	(-)	TGACGT	S000377
OsNRP1	ACGTATERD1	1123	(-)	ACGT	S000415
OsNRP1	HEXMOTIFTAH3H4	1123	(+)	ACGTCA	S000053
OsNRP1	ACGTATERD1	1123	(+)	ACGT	S000415
OsNRP1	ASF1MOTIFCAMV	1124	(-)	TGACG	S000024
OsNRP1	WRKY71OS	1125	(-)	TGAC	S000447
OsNRP1	GTGANTG10	1126	(-)	GTGA	S000378
OsNRP1	EBOXBNNAPA	1127	(-)	CANNTG	S000144
OsNRP1	MYCCONSENSUSAT	1127	(-)	CANNTG	S000407
OsNRP1	EBOXBNNAPA	1127	(+)	CANNTG	S000144
OsNRP1	MYCCONSENSUSAT	1127	(+)	CANNTG	S000407
OsNRP1	CACTFTPPCA1	1127	(+)	YACT	S000449
OsNRP1	GTGANTG10	1136	(-)	GTGA	S000378
OsNRP1	CACTFTPPCA1	1137	(+)	YACT	S000449
OsNRP1	CANBNNAPA	1139	(+)	CNAACAC	S000148
OsNRP1	CAATBOX1	1145	(+)	CAAT	S000028
OsNRP1	ARR1AT	1146	(-)	NGATT	S000454
OsNRP1	DPBFCOREDCDC3	1166	(-)	ACACNNG	S000292
OsNRP1	CACTFTPPCA1	1168	(-)	YACT	S000449
OsNRP1	CACTFTPPCA1	1174	(-)	YACT	S000449
OsNRP1	ARR1AT	1177	(-)	NGATT	S000454
OsNRP1	GATABOX	1182	(-)	GATA	S000039
OsNRP1	MYBST1	1182	(-)	GGATA	S000180
OsNRP1	MYB2CONSENSUSAT	1206	(-)	YAACKG	S000409
OsNRP1	MYBCOREATCYCB1	1206	(-)	AACGG	S000502
OsNRP1	MYBCORE	1206	(+)	CNGTTR	S000176
OsNRP1	INRNTPSADB	1211	(-)	YTCANTYY	S000395
OsNRP1	CAATBOX1	1225	(+)	CAAT	S000028
OsNRP1	ARR1AT	1226	(-)	NGATT	S000454
OsNRP1	ANAERO2CONSENSUS	1230	(+)	AGCAGC	S000478
OsNRP1	ANAERO2CONSENSUS	1233	(+)	AGCAGC	S000478
OsNRP1	CGCGBOXAT	1243	(-)	VCGCGB	S000501
OsNRP1	ABRERATCAL	1243	(-)	MACGYGB	S000507
OsNRP1	CGCGBOXAT	1243	(+)	VCGCGB	S000501
OsNRP1	SORLIP1AT	1253	(+)	GCCAC	S000482
OsNRP1	CGACGOSAMY3	1276	(-)	CGACG	S000205
OsNRP1	DOFCOREZM	1284	(-)	AAAG	S000265
OsNRP1	DOFCOREZM	1289	(-)	AAAG	S000265
OsNRP1	GTGANTG10	1300	(+)	GTGA	S000378
OsNRP1	ARR1AT	1301	(+)	NGATT	S000454
OsNRP1	E2FCONSENSUS	1304	(+)	WTTSSCSS	S000476
OsNRP1	GATABOX	1344	(-)	GATA	S000039
OsNRP1	MYBST1	1344	(-)	GGATA	S000180
OsNRP1	TATCCAYMOTIFOSRAMY3D	1344	(+)	TATCCAY	S000256
OsNRP1	TATCCAOSAMY	1344	(+)	TATCCA	S000403
OsNRP1	TATCCACHVAL21	1344	(+)	TATCCAC	S000416
OsNRP1	SURECOREATSULTR11	1353	(+)	GAGAC	S000499
OsNRP1	CACTFTPPCA1	1364	(+)	YACT	S000449
OsNRP1	GTGANTG10	1367	(-)	GTGA	S000378
OsNRP1	MYBPLANT	1368	(+)	MACCWAMC	S000167
OsNRP1	BOXLCOREDCPAL	1369	(+)	ACCWWCC	S000492
OsNRP1	MYBPZM	1370	(+)	CCWACC	S000179
OsNRP1	MYBPLANT	1372	(+)	MACCWAMC	S000167
OsNRP1	REALPHALGLHCB21	1372	(+)	AACCAA	S000362
OsNRP1	BOXLCOREDCPAL	1373	(+)	ACCWWCC	S000492
OsNRP1	MYBPZM	1374	(+)	CCWACC	S000179
OsNRP1	MYBPLANT	1376	(+)	MACCWAMC	S000167
OsNRP1	REALPHALGLHCB21	1376	(+)	AACCAA	S000362
OsNRP1	BOXLCOREDCPAL	1377	(+)	ACCWWCC	S000492
OsNRP1	MYBPZM	1378	(+)	CCWACC	S000179
OsNRP1	MYBCORE	1379	(-)	CNGTTR	S000176
OsNRP1	CGCGBOXAT	1392	(-)	VCGCGB	S000501
OsNRP1	CGCGBOXAT	1392	(+)	VCGCGB	S000501
OsNRP1	CGACGOSAMY3	1395	(-)	CGACG	S000205
OsNRP1	SURECOREATSULTR11	1405	(-)	GAGAC	S000499
OsNRP1	GATABOX	1420	(+)	GATA	S000039
OsNRP1	GT1CONSENSUS	1420	(+)	GRWAAW	S000198
OsNRP1	IBOXCORE	1420	(+)	GATAA	S000199
OsNRP1	MYB1AT	1424	(+)	WAACCA	S000408
OsNRP1	CACTFTPPCA1	1428	(+)	YACT	S000449
OsNRP1	SURECOREATSULTR11	1445	(-)	GAGAC	S000499
OsNRP1	DOFCOREZM	1450	(-)	AAAG	S000265
OsNRP1	ANAERO2CONSENSUS	1477	(+)	AGCAGC	S000478
OsNRP1	RHERPATEXPA7	1481	(+)	KCACGW	S000512
OsNRP1	DPBFCOREDCDC3	1489	(+)	ACACNNG	S000292
OsNRP1	POLLEN1LELAT52	1494	(+)	AGAAA	S000245
OsNRP1	NODCON2GM	1501	(-)	CTCTT	S000462
OsNRP1	OSE2ROOTNODULE	1501	(-)	CTCTT	S000468
OsNRP1	POLLEN1LELAT52	1504	(+)	AGAAA	S000245
OsNRP1	GT1CONSENSUS	1505	(+)	GRWAAW	S000198
OsNRP1	GT1GMSCAM4	1505	(+)	GAAAAA	S000453
OsNRP1	DOFCOREZM	1510	(+)	AAAG	S000265
OsNRP1	ANAERO2CONSENSUS	1512	(+)	AGCAGC	S000478
OsNRP1	ANAERO2CONSENSUS	1515	(+)	AGCAGC	S000478
OsNRP2	LTRECOREATCOR15	2	(-)	CCGAC	S000153
OsNRP2	DRE2COREZMRAB17	2	(-)	ACCGAC	S000402
OsNRP2	DRECRTCOREAT	2	(-)	RCCGAC	S000418
OsNRP2	CBFHV	2	(-)	RYCGAC	S000497
OsNRP2	WBOXNTCHN48	12	(+)	CTGACY	S000508
OsNRP2	WRKY71OS	13	(+)	TGAC	S000447
OsNRP2	WBOXNTERF3	13	(+)	TGACY	S000457
OsNRP2	GTGANTG10	22	(+)	GTGA	S000378
OsNRP2	WBOXHVISO1	23	(+)	TGACT	S000442
OsNRP2	WRKY71OS	23	(+)	TGAC	S000447
OsNRP2	WBOXNTERF3	23	(+)	TGACY	S000457
OsNRP2	NODCON2GM	26	(+)	CTCTT	S000462
OsNRP2	OSE2ROOTNODULE	26	(+)	CTCTT	S000468
OsNRP2	SV40COREENHAN	28	(-)	GTGGWWHG	S000123
OsNRP2	PALBOXAPC	40	(+)	CCGTCC	S000137
OsNRP2	DPBFCOREDCDC3	46	(-)	ACACNNG	S000292
OsNRP2	SORLIP1AT	51	(-)	GCCAC	S000482
OsNRP2	SORLIP2AT	53	(-)	GGGCC	S000483
OsNRP2	DPBFCOREDCDC3	71	(+)	ACACNNG	S000292
OsNRP2	AGCBOXNPGLB	80	(-)	AGCCGCC	S000232
OsNRP2	GCCCORE	80	(-)	GCCGCC	S000430
OsNRP2	RHERPATEXPA7	92	(-)	KCACGW	S000512
OsNRP2	GTGANTG10	94	(+)	GTGA	S000378
OsNRP2	GTGANTG10	105	(+)	GTGA	S000378
OsNRP2	LTRECOREATCOR15	111	(+)	CCGAC	S000153
OsNRP2	PRECONSCRHSP70A	111	(+)	SCGAYNRNNNNNNNNNNNNNNNHD	S000506
OsNRP2	TATAPVTRNALEU	127	(-)	TTTATATA	S000340
OsNRP2	TATABOX4	127	(+)	TATATAA	S000111
OsNRP2	ACGTATERD1	134	(-)	ACGT	S000415
OsNRP2	ABREOSRAB21	134	(+)	ACGTSSSC	S000012
OsNRP2	ACGTATERD1	134	(+)	ACGT	S000415
OsNRP2	CGACGOSAMY3	135	(-)	CGACG	S000205
OsNRP2	SORLIP1AT	148	(+)	GCCAC	S000482
OsNRP2	DPBFCOREDCDC3	154	(+)	ACACNNG	S000292
OsNRP2	ABRERATCAL	155	(+)	MACGYGB	S000507
OsNRP2	CGCGBOXAT	156	(-)	VCGCGB	S000501
OsNRP2	CGCGBOXAT	156	(+)	VCGCGB	S000501
OsNRP2	CACTFTPPCA1	176	(+)	YACT	S000449
OsNRP2	CGCGBOXAT	187	(-)	VCGCGB	S000501
OsNRP2	CGCGBOXAT	187	(+)	VCGCGB	S000501
OsNRP2	CANBNNAPA	197	(+)	CNAACAC	S000148
OsNRP2	RAV1AAT	198	(+)	CAACA	S000314
OsNRP2	DPBFCOREDCDC3	200	(+)	ACACNNG	S000292
OsNRP2	GTGANTG10	215	(+)	GTGA	S000378
OsNRP2	ANAERO2CONSENSUS	237	(-)	AGCAGC	S000478
OsNRP2	PRECONSCRHSP70A	246	(-)	SCGAYNRNNNNNNNNNNNNNNNHD	S000506
OsNRP2	CGCGBOXAT	247	(-)	VCGCGB	S000501
OsNRP2	CGCGBOXAT	247	(+)	VCGCGB	S000501
OsNRP2	CGACGOSAMY3	250	(-)	CGACG	S000205
OsNRP2	AGCBOXNPGLB	256	(-)	AGCCGCC	S000232
OsNRP2	GCCCORE	256	(-)	GCCGCC	S000430
OsNRP2	GCCCORE	268	(-)	GCCGCC	S000430
OsNRP2	MYBCORE	273	(-)	CNGTTR	S000176
OsNRP2	CGCGBOXAT	297	(-)	VCGCGB	S000501
OsNRP2	CGCGBOXAT	297	(+)	VCGCGB	S000501
OsNRP2	EBOXBNNAPA	321	(-)	CANNTG	S000144
OsNRP2	RAV1BAT	321	(-)	CACCTG	S000315
OsNRP2	MYCCONSENSUSAT	321	(-)	CANNTG	S000407
OsNRP2	EBOXBNNAPA	321	(+)	CANNTG	S000144
OsNRP2	MYCCONSENSUSAT	321	(+)	CANNTG	S000407
OsNRP2	GTGANTG10	324	(+)	GTGA	S000378
OsNRP2	CGCGBOXAT	347	(-)	VCGCGB	S000501
OsNRP2	CGCGBOXAT	347	(+)	VCGCGB	S000501
OsNRP2	CGCGBOXAT	349	(-)	VCGCGB	S000501
OsNRP2	CGCGBOXAT	349	(+)	VCGCGB	S000501
OsNRP2	PRECONSCRHSP70A	352	(-)	SCGAYNRNNNNNNNNNNNNNNNHD	S000506
OsNRP2	CGCGBOXAT	355	(-)	VCGCGB	S000501
OsNRP2	CGCGBOXAT	355	(+)	VCGCGB	S000501
OsNRP2	ARR1AT	375	(+)	NGATT	S000454
OsNRP2	CAATBOX1	377	(-)	CAAT	S000028
OsNRP2	CCAATBOX1	377	(-)	CCAAT	S000030
OsNRP2	ARR1AT	386	(+)	NGATT	S000454
OsNRP2	EECCRCAH1	387	(+)	GANTTNC	S000494
OsNRP2	GT1CONSENSUS	388	(-)	GRWAAW	S000198
OsNRP2	POLLEN1LELAT52	390	(-)	AGAAA	S000245
OsNRP2	GAGAGMGSA1	392	(-)	GAGAGAGAGAGAGAGAGA	S000405
OsNRP2	GAGA8HVBKN3	392	(-)	GAGAGAGAGAGAGAGA	S000427
OsNRP2	CTRMCAMV35S	392	(+)	TCTCTCTCT	S000460
OsNRP2	GAGAGMGSA1	394	(-)	GAGAGAGAGAGAGAGAGA	S000405
OsNRP2	GAGA8HVBKN3	394	(-)	GAGAGAGAGAGAGAGA	S000427
OsNRP2	CTRMCAMV35S	394	(+)	TCTCTCTCT	S000460
OsNRP2	GAGAGMGSA1	396	(-)	GAGAGAGAGAGAGAGAGA	S000405
OsNRP2	GAGA8HVBKN3	396	(-)	GAGAGAGAGAGAGAGA	S000427
OsNRP2	CTRMCAMV35S	396	(+)	TCTCTCTCT	S000460
OsNRP2	GAGAGMGSA1	398	(-)	GAGAGAGAGAGAGAGAGA	S000405
OsNRP2	GAGA8HVBKN3	398	(-)	GAGAGAGAGAGAGAGA	S000427
OsNRP2	CTRMCAMV35S	398	(+)	TCTCTCTCT	S000460
OsNRP2	GAGA8HVBKN3	400	(-)	GAGAGAGAGAGAGAGA	S000427
OsNRP2	CTRMCAMV35S	400	(+)	TCTCTCTCT	S000460
OsNRP2	CTRMCAMV35S	402	(+)	TCTCTCTCT	S000460
OsNRP2	CTRMCAMV35S	404	(+)	TCTCTCTCT	S000460
OsNRP2	CTRMCAMV35S	406	(+)	TCTCTCTCT	S000460
OsNRP2	CTRMCAMV35S	408	(+)	TCTCTCTCT	S000460
OsNRP2	DOFCOREZM	419	(-)	AAAG	S000265
OsNRP2	LTRE1HVBLT49	428	(-)	CCGAAA	S000250
OsNRP2	SORLIP1AT	455	(-)	GCCAC	S000482
OsNRP2	LTRECOREATCOR15	468	(-)	CCGAC	S000153
OsNRP2	ARR1AT	473	(+)	NGATT	S000454
OsNRP2	POLLEN1LELAT52	476	(-)	AGAAA	S000245
OsNRP2	GTGANTG10	484	(+)	GTGA	S000378
OsNRP2	SV40COREENHAN	511	(+)	GTGGWWHG	S000123
OsNRP2	ARR1AT	513	(+)	NGATT	S000454
OsNRP2	CAATBOX1	515	(-)	CAAT	S000028
OsNRP2	E2FCONSENSUS	532	(-)	WTTSSCSS	S000476
OsNRP2	ARR1AT	556	(+)	NGATT	S000454
OsNRP2	CAATBOX1	558	(-)	CAAT	S000028
OsNRP2	GTGANTG10	570	(+)	GTGA	S000378
OsNRP2	CIACADIANLELHC	589	(-)	CAANNNNATC	S000252
OsNRP2	AACACOREOSGLUB1	600	(-)	AACAAAC	S000353
OsNRP2	MYB1AT	612	(-)	WAACCA	S000408
OsNRP2	ERELEE4	616	(-)	AWTTCAAA	S000037
OsNRP2	CAATBOX1	621	(-)	CAAT	S000028
OsNRP2	CCAATBOX1	621	(-)	CCAAT	S000030
OsNRP2	ARR1AT	626	(-)	NGATT	S000454
OsNRP2	E2FCONSENSUS	641	(-)	WTTSSCSS	S000476
OsNRP2	GT1CONSENSUS	644	(+)	GRWAAW	S000198
OsNRP2	CACTFTPPCA1	666	(-)	YACT	S000449
OsNRP2	DOFCOREZM	674	(+)	AAAG	S000265
OsNRP2	RYREPEATBNNAPA	682	(-)	CATGCA	S000264
OsNRP2	EBOXBNNAPA	684	(-)	CANNTG	S000144
OsNRP2	MYCATRD22	684	(-)	CACATG	S000174
OsNRP2	MYCCONSENSUSAT	684	(-)	CANNTG	S000407
OsNRP2	EBOXBNNAPA	684	(+)	CANNTG	S000144
OsNRP2	MYCCONSENSUSAT	684	(+)	CANNTG	S000407
OsNRP2	MYCATERD1	684	(+)	CATGTG	S000413
OsNRP2	EECCRCAH1	692	(+)	GANTTNC	S000494
OsNRP2	CAATBOX1	694	(-)	CAAT	S000028
OsNRP2	ARR1AT	716	(+)	NGATT	S000454
OsNRP2	CGCGBOXAT	738	(-)	VCGCGB	S000501
OsNRP2	ABRERATCAL	738	(-)	MACGYGB	S000507
OsNRP2	CGCGBOXAT	738	(+)	VCGCGB	S000501
OsNRP2	DPBFCOREDCDC3	739	(-)	ACACNNG	S000292
OsNRP2	2SSEEDPROTBANAPA	742	(-)	CAAACAC	S000143
OsNRP2	CANBNNAPA	742	(-)	CNAACAC	S000148
OsNRP2	AACACOREOSGLUB1	744	(-)	AACAAAC	S000353
OsNRP2	ANAERO1CONSENSUS	745	(-)	AAACAAA	S000477
OsNRP2	ARR1AT	754	(+)	NGATT	S000454
OsNRP2	SITEIIATCYTC	770	(+)	TGGGCY	S000474
OsNRP2	GCCCORE	779	(+)	GCCGCC	S000430
OsNRP2	CGCGBOXAT	783	(-)	VCGCGB	S000501
OsNRP2	ABRERATCAL	783	(-)	MACGYGB	S000507
OsNRP2	CGCGBOXAT	783	(+)	VCGCGB	S000501
OsNRP2	DPBFCOREDCDC3	784	(-)	ACACNNG	S000292
OsNRP2	MYB1AT	797	(-)	WAACCA	S000408
OsNRP2	DOFCOREZM	807	(-)	AAAG	S000265
OsNRP2	TAAAGSTKST1	807	(-)	TAAAG	S000387
OsNRP2	POLASIG1	808	(-)	AATAAA	S000080
OsNRP2	TATABOX5	809	(+)	TTATTT	S000203
OsNRP2	GT1CONSENSUS	812	(-)	GRWAAW	S000198
OsNRP2	MYB2CONSENSUSAT	816	(-)	YAACKG	S000409
OsNRP2	MYBCOREATCYCB1	816	(-)	AACGG	S000502
OsNRP2	MYBCORE	816	(+)	CNGTTR	S000176
OsNRP2	EBOXBNNAPA	822	(-)	CANNTG	S000144
OsNRP2	MYCCONSENSUSAT	822	(-)	CANNTG	S000407
OsNRP2	MYB2CONSENSUSAT	822	(-)	YAACKG	S000409
OsNRP2	EBOXBNNAPA	822	(+)	CANNTG	S000144
OsNRP2	MYBCORE	822	(+)	CNGTTR	S000176
OsNRP2	MYCCONSENSUSAT	822	(+)	CANNTG	S000407
OsNRP2	GT1CONSENSUS	838	(-)	GRWAAW	S000198
OsNRP2	GT1GMSCAM4	838	(-)	GAAAAA	S000453
OsNRP2	POLLEN1LELAT52	840	(-)	AGAAA	S000245
OsNRP2	GTGANTG10	846	(+)	GTGA	S000378
OsNRP2	ARR1AT	847	(+)	NGATT	S000454
OsNRP2	SEF4MOTIFGM7S	860	(+)	RTTTTTR	S000103
OsNRP2	GTGANTG10	870	(+)	GTGA	S000378
OsNRP2	ARR1AT	873	(-)	NGATT	S000454
OsNRP2	E2FCONSENSUS	887	(-)	WTTSSCSS	S000476
OsNRP2	EECCRCAH1	890	(-)	GANTTNC	S000494
OsNRP2	SITEIIATCYTC	900	(-)	TGGGCY	S000474
OsNRP2	MYBPZM	907	(-)	CCWACC	S000179
OsNRP2	ARR1AT	927	(+)	NGATT	S000454
OsNRP2	MYBCORE	936	(+)	CNGTTR	S000176
OsNRP2	RAV1AAT	937	(-)	CAACA	S000314
OsNRP2	RBCSCONSENSUS	939	(-)	AATCCAA	S000127
OsNRP2	ARR1AT	941	(+)	NGATT	S000454
OsNRP2	ARR1AT	948	(-)	NGATT	S000454
OsNRP2	ROOTMOTIFTAPOX1	954	(+)	ATATT	S000098
OsNRP2	CAATBOX1	956	(-)	CAAT	S000028
OsNRP2	HEXAMERATH4	985	(+)	CCGTCG	S000146
OsNRP2	CGACGOSAMY3	986	(-)	CGACG	S000205
OsNRP2	ASF1MOTIFCAMV	989	(-)	TGACG	S000024
OsNRP2	WRKY71OS	990	(-)	TGAC	S000447
OsNRP2	GTGANTG10	997	(+)	GTGA	S000378
OsNRP2	DOFCOREZM	1004	(-)	AAAG	S000265
OsNRP2	MYB1AT	1018	(-)	WAACCA	S000408
OsNRP2	SORLIP1AT	1028	(-)	GCCAC	S000482
OsNRP2	CAATBOX1	1038	(-)	CAAT	S000028
OsNRP2	GTGANTG10	1041	(+)	GTGA	S000378
OsNRP2	S1FBOXSORPS1L21	1050	(+)	ATGGTA	S000223
OsNRP2	CBFHV	1070	(+)	RYCGAC	S000497
OsNRP2	CGACGOSAMY3	1072	(+)	CGACG	S000205
OsNRP2	ACGTATERD1	1074	(-)	ACGT	S000415
OsNRP2	ACGTATERD1	1074	(+)	ACGT	S000415
OsNRP2	SEF4MOTIFGM7S	1076	(+)	RTTTTTR	S000103
OsNRP2	CACTFTPPCA1	1081	(+)	YACT	S000449
OsNRP2	ANAERO2CONSENSUS	1088	(-)	AGCAGC	S000478
OsNRP2	ARR1AT	1108	(+)	NGATT	S000454
OsNRP2	GTGANTG10	1119	(+)	GTGA	S000378
OsNRP2	EBOXBNNAPA	1128	(-)	CANNTG	S000144
OsNRP2	RAV1BAT	1128	(-)	CACCTG	S000315
OsNRP2	MYCCONSENSUSAT	1128	(-)	CANNTG	S000407
OsNRP2	EBOXBNNAPA	1128	(+)	CANNTG	S000144
OsNRP2	MYCCONSENSUSAT	1128	(+)	CANNTG	S000407
OsNRP2	ARR1AT	1142	(+)	NGATT	S000454
OsNRP2	ARR1AT	1148	(+)	NGATT	S000454
OsNRP2	MYB1AT	1160	(-)	WAACCA	S000408
OsNRP2	CACTFTPPCA1	1165	(+)	YACT	S000449
OsNRP2	RYREPEATBNNAPA	1168	(-)	CATGCA	S000264
OsNRP2	CIACADIANLELHC	1178	(-)	CAANNNNATC	S000252
OsNRP2	2SSEEDPROTBANAPA	1181	(-)	CAAACAC	S000143
OsNRP2	CANBNNAPA	1181	(-)	CNAACAC	S000148
OsNRP2	CAREOSREP1	1187	(-)	CAACTC	S000421
OsNRP2	GTGANTG10	1199	(+)	GTGA	S000378
OsNRP2	ARR1AT	1210	(+)	NGATT	S000454
OsNRP2	SEF4MOTIFGM7S	1236	(+)	RTTTTTR	S000103
OsNRP2	GT1CONSENSUS	1245	(+)	GRWAAW	S000198
OsNRP2	ROOTMOTIFTAPOX1	1248	(-)	ATATT	S000098
OsNRP2	ROOTMOTIFTAPOX1	1249	(+)	ATATT	S000098
OsNRP2	ANAERO1CONSENSUS	1253	(-)	AAACAAA	S000477
OsNRP2	ANAERO1CONSENSUS	1258	(-)	AAACAAA	S000477
OsNRP2	SEF4MOTIFGM7S	1261	(+)	RTTTTTR	S000103
OsNRP2	ANAERO1CONSENSUS	1264	(-)	AAACAAA	S000477
OsNRP2	SEF4MOTIFGM7S	1267	(+)	RTTTTTR	S000103
OsNRP2	ANAERO1CONSENSUS	1270	(-)	AAACAAA	S000477
OsNRP2	DPBFCOREDCDC3	1282	(-)	ACACNNG	S000292
OsNRP2	CACTFTPPCA1	1284	(-)	YACT	S000449
OsNRP2	WBBOXPCWRKY1	1289	(+)	TTTGACY	S000310
OsNRP2	ELRECOREPCRP1	1290	(+)	TTGACC	S000142
OsNRP2	WBOXATNPR1	1290	(+)	TTGAC	S000390
OsNRP2	WRKY71OS	1291	(+)	TGAC	S000447
OsNRP2	WBOXNTERF3	1291	(+)	TGACY	S000457
OsNRP2	CCAATBOX1	1295	(+)	CCAAT	S000030
OsNRP2	CAATBOX1	1296	(+)	CAAT	S000028
OsNRP2	ARR1AT	1297	(-)	NGATT	S000454
OsNRP2	NODCON1GM	1311	(-)	AAAGAT	S000461
OsNRP2	OSE1ROOTNODULE	1311	(-)	AAAGAT	S000467
OsNRP2	DOFCOREZM	1313	(-)	AAAG	S000265
OsNRP2	CARGCW8GAT	1313	(-)	CWWWWWWWWG	S000431
OsNRP2	CARGCW8GAT	1313	(+)	CWWWWWWWWG	S000431
OsNRP2	CACTFTPPCA1	1321	(-)	YACT	S000449
OsNRP2	GT1CONSENSUS	1324	(+)	GRWAAW	S000198
OsNRP2	MYBCORE	1337	(+)	CNGTTR	S000176
OsNRP2	CURECORECR	1344	(-)	GTAC	S000493
OsNRP2	CURECORECR	1344	(+)	GTAC	S000493
OsNRP2	CACTFTPPCA1	1345	(+)	YACT	S000449
OsNRP2	CACTFTPPCA1	1348	(+)	YACT	S000449
OsNRP2	CACTFTPPCA1	1354	(-)	YACT	S000449
OsNRP2	EECCRCAH1	1367	(+)	GANTTNC	S000494
OsNRP2	CAATBOX1	1373	(+)	CAAT	S000028
OsNRP2	ARR1AT	1374	(-)	NGATT	S000454
OsNRP2	RAV1AAT	1381	(+)	CAACA	S000314
OsNRP2	DOFCOREZM	1385	(+)	AAAG	S000265
OsNRP2	POLASIG3	1390	(+)	AATAAT	S000088
OsNRP2	AACACOREOSGLUB1	1407	(-)	AACAAAC	S000353
OsNRP2	RAV1AAT	1410	(-)	CAACA	S000314
OsNRP2	TGTCACACMCUCUMISIN	1413	(-)	TGTCACA	S000422
OsNRP2	SEBFCONSSTPR10A	1414	(-)	YTGTCWC	S000391
OsNRP2	GTGANTG10	1414	(+)	GTGA	S000378
OsNRP2	BIHD1OS	1415	(-)	TGTCA	S000498
OsNRP2	WRKY71OS	1415	(+)	TGAC	S000447
OsNRP2	IBOX	1421	(-)	GATAAG	S000124
OsNRP2	IBOXCORE	1422	(-)	GATAA	S000199
OsNRP2	GATABOX	1423	(-)	GATA	S000039
OsNRP2	CURECORECR	1428	(-)	GTAC	S000493
OsNRP2	CURECORECR	1428	(+)	GTAC	S000493
OsNRP2	GATABOX	1434	(+)	GATA	S000039
OsNRP2	ROOTMOTIFTAPOX1	1435	(+)	ATATT	S000098
OsNRP2	CAATBOX1	1437	(-)	CAAT	S000028
OsNRP2	CACTFTPPCA1	1450	(+)	YACT	S000449
OsNRP2	CACTFTPPCA1	1456	(-)	YACT	S000449
OsNRP2	GTGANTG10	1472	(-)	GTGA	S000378
OsNRP2	CACTFTPPCA1	1473	(+)	YACT	S000449
OsNRP2	AACACOREOSGLUB1	1480	(-)	AACAAAC	S000353
OsNRP2	ANAERO1CONSENSUS	1481	(-)	AAACAAA	S000477
OsNRP2	POLLEN1LELAT52	1485	(-)	AGAAA	S000245
OsNRP2	DOFCOREZM	1488	(-)	AAAG	S000265
OsNRP2	GATABOX	1494	(+)	GATA	S000039
OsNRP2	GT1CONSENSUS	1494	(+)	GRWAAW	S000198
OsNRP2	IBOXCORE	1494	(+)	GATAA	S000199
OsNRP2	BIHD1OS	1499	(+)	TGTCA	S000498
OsNRP2	WRKY71OS	1500	(-)	TGAC	S000447
OsNRP2	GTGANTG10	1501	(-)	GTGA	S000378
OsNRP2	CACTFTPPCA1	1502	(+)	YACT	S000449
OsNRP3	DPBFCOREDCDC3	5	(-)	ACACNNG	S000292
OsNRP3	ASF1MOTIFCAMV	14	(+)	TGACG	S000024
OsNRP3	WRKY71OS	14	(+)	TGAC	S000447
OsNRP3	CAATBOX1	43	(-)	CAAT	S000028
OsNRP3	POLLEN1LELAT52	56	(+)	AGAAA	S000245
OsNRP3	MYBCOREATCYCB1	65	(-)	AACGG	S000502
OsNRP3	ARR1AT	76	(+)	NGATT	S000454
OsNRP3	CAATBOX1	78	(-)	CAAT	S000028
OsNRP3	WBOXATNPR1	79	(+)	TTGAC	S000390
OsNRP3	ASF1MOTIFCAMV	80	(+)	TGACG	S000024
OsNRP3	WRKY71OS	80	(+)	TGAC	S000447
OsNRP3	SEF3MOTIFGM	88	(+)	AACCCA	S000115
OsNRP3	GATABOX	94	(-)	GATA	S000039
OsNRP3	SORLIP1AT	110	(-)	GCCAC	S000482
OsNRP3	SITEIIATCYTC	112	(-)	TGGGCY	S000474
OsNRP3	SORLIP2AT	112	(-)	GGGCC	S000483
OsNRP3	SEF3MOTIFGM	123	(+)	AACCCA	S000115
OsNRP3	MYBCORE	127	(-)	CNGTTR	S000176
OsNRP3	RAV1AAT	127	(+)	CAACA	S000314
OsNRP3	GCCCORE	138	(-)	GCCGCC	S000430
OsNRP3	BOXLCOREDCPAL	147	(+)	ACCWWCC	S000492
OsNRP3	PRECONSCRHSP70A	161	(+)	SCGAYNRNNNNNNNNNNNNNNNHD	S000506
OsNRP3	CACTFTPPCA1	166	(+)	YACT	S000449
OsNRP3	GTGANTG10	178	(+)	GTGA	S000378
OsNRP3	CAATBOX1	194	(-)	CAAT	S000028
OsNRP3	WBOXATNPR1	195	(+)	TTGAC	S000390
OsNRP3	ASF1MOTIFCAMV	196	(+)	TGACG	S000024
OsNRP3	WRKY71OS	196	(+)	TGAC	S000447
OsNRP3	CRTDREHVCBF2	209	(-)	GTCGAC	S000411
OsNRP3	CBFHV	209	(-)	RYCGAC	S000497
OsNRP3	CRTDREHVCBF2	209	(+)	GTCGAC	S000411
OsNRP3	CBFHV	209	(+)	RYCGAC	S000497
OsNRP3	CGACGOSAMY3	211	(+)	CGACG	S000205
OsNRP3	CGACGOSAMY3	214	(+)	CGACG	S000205
OsNRP3	CAREOSREP1	232	(+)	CAACTC	S000421
OsNRP3	DRECRTCOREAT	252	(+)	RCCGAC	S000418
OsNRP3	CBFHV	252	(+)	RYCGAC	S000497
OsNRP3	LTRECOREATCOR15	253	(+)	CCGAC	S000153
OsNRP3	CGACGOSAMY3	254	(+)	CGACG	S000205
OsNRP3	E2FCONSENSUS	262	(-)	WTTSSCSS	S000476
OsNRP3	CCAATBOX1	265	(+)	CCAAT	S000030
OsNRP3	CAATBOX1	266	(+)	CAAT	S000028
OsNRP3	ARR1AT	267	(-)	NGATT	S000454
OsNRP3	GTGANTG10	273	(+)	GTGA	S000378
OsNRP3	WBOXHVISO1	285	(+)	TGACT	S000442
OsNRP3	WRKY71OS	285	(+)	TGAC	S000447
OsNRP3	WBOXNTERF3	285	(+)	TGACY	S000457
OsNRP3	GTGANTG10	294	(-)	GTGA	S000378
OsNRP3	LTRECOREATCOR15	300	(+)	CCGAC	S000153
OsNRP3	ABREOSRAB21	306	(-)	ACGTSSSC	S000012
OsNRP3	BOXIIPCCHS	307	(-)	ACGTGGC	S000229
OsNRP3	ACGTABREMOTIFA2OSEM	307	(-)	ACGTGKC	S000394
OsNRP3	SORLIP1AT	307	(+)	GCCAC	S000482
OsNRP3	ABRELATERD1	309	(-)	ACGTG	S000414
OsNRP3	ACGTATERD1	310	(-)	ACGT	S000415
OsNRP3	ACGTATERD1	310	(+)	ACGT	S000415
OsNRP3	CGACGOSAMY3	311	(-)	CGACG	S000205
OsNRP3	NODCON2GM	317	(-)	CTCTT	S000462
OsNRP3	OSE2ROOTNODULE	317	(-)	CTCTT	S000468
OsNRP3	CACTFTPPCA1	324	(+)	YACT	S000449
OsNRP3	TGTCACACMCUCUMISIN	352	(+)	TGTCACA	S000422
OsNRP3	BIHD1OS	352	(+)	TGTCA	S000498
OsNRP3	WRKY71OS	353	(-)	TGAC	S000447
OsNRP3	GTGANTG10	354	(-)	GTGA	S000378
OsNRP3	WBOXNTERF3	374	(-)	TGACY	S000457
OsNRP3	WRKY71OS	375	(-)	TGAC	S000447
OsNRP3	GTGANTG10	376	(-)	GTGA	S000378
OsNRP3	CACTFTPPCA1	377	(+)	YACT	S000449
OsNRP3	NODCON2GM	379	(+)	CTCTT	S000462
OsNRP3	OSE2ROOTNODULE	379	(+)	CTCTT	S000468
OsNRP3	IBOXCORENT	380	(-)	GATAAGR	S000424
OsNRP3	IBOX	381	(-)	GATAAG	S000124
OsNRP3	IBOXCORE	382	(-)	GATAA	S000199
OsNRP3	SREATMSD	382	(+)	TTATCC	S000470
OsNRP3	GATABOX	383	(-)	GATA	S000039
OsNRP3	MYBST1	383	(-)	GGATA	S000180
OsNRP3	AMYBOX2	383	(+)	TATCCAT	S000021
OsNRP3	TATCCAYMOTIFOSRAMY3D	383	(+)	TATCCAY	S000256
OsNRP3	TATCCAOSAMY	383	(+)	TATCCA	S000403
OsNRP3	PRECONSCRHSP70A	384	(-)	SCGAYNRNNNNNNNNNNNNNNNHD	S000506
OsNRP3	GT1CONSENSUS	388	(-)	GRWAAW	S000198
OsNRP3	GCCCORE	394	(+)	GCCGCC	S000430
OsNRP3	HEXAMERATH4	398	(+)	CCGTCG	S000146
OsNRP3	CGACGOSAMY3	399	(-)	CGACG	S000205
OsNRP3	CGACGOSAMY3	402	(-)	CGACG	S000205
OsNRP3	NODCON2GM	428	(-)	CTCTT	S000462
OsNRP3	OSE2ROOTNODULE	428	(-)	CTCTT	S000468
OsNRP3	CTRMCAMV35S	429	(-)	TCTCTCTCT	S000460
OsNRP3	NODCON2GM	440	(-)	CTCTT	S000462
OsNRP3	OSE2ROOTNODULE	440	(-)	CTCTT	S000468
OsNRP3	POLLEN1LELAT52	461	(+)	AGAAA	S000245
OsNRP3	PYRIMIDINEBOXOSRAMY1A	463	(-)	CCTTTT	S000259
OsNRP3	DOFCOREZM	464	(+)	AAAG	S000265
OsNRP3	GTGANTG10	473	(+)	GTGA	S000378
OsNRP3	WBOXNTCHN48	483	(+)	CTGACY	S000508
OsNRP3	WRKY71OS	484	(+)	TGAC	S000447
OsNRP3	WBOXNTERF3	484	(+)	TGACY	S000457
OsNRP3	SEF3MOTIFGM	502	(-)	AACCCA	S000115
OsNRP3	POLASIG3	513	(-)	AATAAT	S000088
OsNRP3	POLASIG3	516	(-)	AATAAT	S000088
OsNRP3	TATABOX3	518	(+)	TATTAAT	S000110
OsNRP3	GTGANTG10	533	(+)	GTGA	S000378
OsNRP3	GATABOX	541	(+)	GATA	S000039
OsNRP3	POLASIG1	562	(-)	AATAAA	S000080
OsNRP3	POLASIG3	565	(-)	AATAAT	S000088
OsNRP3	TATABOX5	566	(+)	TTATTT	S000203
OsNRP3	GT1CONSENSUS	568	(-)	GRWAAW	S000198
OsNRP3	GT1CONSENSUS	569	(-)	GRWAAW	S000198
OsNRP3	E2FCONSENSUS	570	(+)	WTTSSCSS	S000476
OsNRP3	UPRMOTIFIIAT	573	(+)	CCNNNNNNNNNNNNCCACG	S000426
OsNRP3	ELRECOREPCRP1	577	(-)	TTGACC	S000142
OsNRP3	WBBOXPCWRKY1	577	(-)	TTTGACY	S000310
OsNRP3	WBOXNTERF3	577	(-)	TGACY	S000457
OsNRP3	WBOXATNPR1	578	(-)	TTGAC	S000390
OsNRP3	WRKY71OS	578	(-)	TGAC	S000447
OsNRP3	CAATBOX1	583	(-)	CAAT	S000028
OsNRP3	LRENPCABE	585	(-)	ACGTGGCA	S000231
OsNRP3	BOXIIPCCHS	586	(-)	ACGTGGC	S000229
OsNRP3	ACGTABREMOTIFA2OSEM	586	(-)	ACGTGKC	S000394
OsNRP3	ABREATCONSENSUS	586	(-)	YACGTGGC	S000406
OsNRP3	SORLIP1AT	586	(+)	GCCAC	S000482
OsNRP3	ABRELATERD1	588	(-)	ACGTG	S000414
OsNRP3	ACGTATERD1	589	(-)	ACGT	S000415
OsNRP3	ACGTATERD1	589	(+)	ACGT	S000415
OsNRP3	BOXIIPCCHS	597	(-)	ACGTGGC	S000229
OsNRP3	AUXRETGA2GMGH3	597	(-)	TGACGTGGC	S000235
OsNRP3	ACGTABREMOTIFA2OSEM	597	(-)	ACGTGKC	S000394
OsNRP3	SORLIP1AT	597	(+)	GCCAC	S000482
OsNRP3	HEXAT	598	(-)	TGACGTGG	S000334
OsNRP3	UPRMOTIFIAT	598	(+)	CCACGTCA	S000425
OsNRP3	ABRELATERD1	599	(-)	ACGTG	S000414
OsNRP3	TGACGTVMAMY	600	(-)	TGACGT	S000377
OsNRP3	ACGTATERD1	600	(-)	ACGT	S000415
OsNRP3	HEXMOTIFTAH3H4	600	(+)	ACGTCA	S000053
OsNRP3	ACGTATERD1	600	(+)	ACGT	S000415
OsNRP3	ASF1MOTIFCAMV	601	(-)	TGACG	S000024
OsNRP3	WRKY71OS	602	(-)	TGAC	S000447
OsNRP3	TGACGTVMAMY	611	(-)	TGACGT	S000377
OsNRP3	ACGTATERD1	611	(-)	ACGT	S000415
OsNRP3	HEXMOTIFTAH3H4	611	(+)	ACGTCA	S000053
OsNRP3	ACGTATERD1	611	(+)	ACGT	S000415
OsNRP3	ASF1MOTIFCAMV	612	(-)	TGACG	S000024
OsNRP3	WRKY71OS	613	(-)	TGAC	S000447
OsNRP3	WBBOXPCWRKY1	628	(-)	TTTGACY	S000310
OsNRP3	WBOXHVISO1	628	(-)	TGACT	S000442
OsNRP3	WBOXNTERF3	628	(-)	TGACY	S000457
OsNRP3	WBOXATNPR1	629	(-)	TTGAC	S000390
OsNRP3	WRKY71OS	629	(-)	TGAC	S000447
OsNRP3	SORLIP1AT	639	(+)	GCCAC	S000482
OsNRP3	BOXIIPCCHS	650	(-)	ACGTGGC	S000229
OsNRP3	AUXRETGA2GMGH3	650	(-)	TGACGTGGC	S000235
OsNRP3	ACGTABREMOTIFA2OSEM	650	(-)	ACGTGKC	S000394
OsNRP3	SORLIP1AT	650	(+)	GCCAC	S000482
OsNRP3	HEXAT	651	(-)	TGACGTGG	S000334
OsNRP3	UPRMOTIFIAT	651	(+)	CCACGTCA	S000425
OsNRP3	ABRELATERD1	652	(-)	ACGTG	S000414
OsNRP3	TGACGTVMAMY	653	(-)	TGACGT	S000377
OsNRP3	ACGTATERD1	653	(-)	ACGT	S000415
OsNRP3	HEXMOTIFTAH3H4	653	(+)	ACGTCA	S000053
OsNRP3	ACGTATERD1	653	(+)	ACGT	S000415
OsNRP3	ASF1MOTIFCAMV	654	(-)	TGACG	S000024
OsNRP3	WRKY71OS	655	(-)	TGAC	S000447
OsNRP3	CPBCSPOR	691	(-)	TATTAG	S000491
OsNRP3	ROOTMOTIFTAPOX1	693	(-)	ATATT	S000098
OsNRP3	GATABOX	709	(+)	GATA	S000039
OsNRP3	MYB2CONSENSUSAT	723	(-)	YAACKG	S000409
OsNRP3	MYBCOREATCYCB1	723	(-)	AACGG	S000502
OsNRP3	MYBCORE	723	(+)	CNGTTR	S000176
OsNRP3	MYB1AT	734	(-)	WAACCA	S000408
OsNRP3	MYBCORE	742	(+)	CNGTTR	S000176
OsNRP3	EECCRCAH1	754	(-)	GANTTNC	S000494
OsNRP3	GT1CONSENSUS	754	(+)	GRWAAW	S000198
OsNRP3	ARR1AT	757	(-)	NGATT	S000454
OsNRP3	ARR1AT	761	(+)	NGATT	S000454
OsNRP3	GATABOX	770	(+)	GATA	S000039
OsNRP3	IBOX	770	(+)	GATAAG	S000124
OsNRP3	IBOXCORE	770	(+)	GATAA	S000199
OsNRP3	DOFCOREZM	785	(-)	AAAG	S000265
OsNRP3	POLASIG1	796	(-)	AATAAA	S000080
OsNRP3	POLLEN1LELAT52	808	(+)	AGAAA	S000245
OsNRP3	ARR1AT	811	(-)	NGATT	S000454
OsNRP3	SORLIP1AT	827	(+)	GCCAC	S000482
OsNRP3	HEXAMERATH4	836	(+)	CCGTCG	S000146
OsNRP3	CGACGOSAMY3	837	(-)	CGACG	S000205
OsNRP3	LTRECOREATCOR15	838	(-)	CCGAC	S000153
OsNRP3	DRE2COREZMRAB17	838	(-)	ACCGAC	S000402
OsNRP3	DRECRTCOREAT	838	(-)	RCCGAC	S000418
OsNRP3	CBFHV	838	(-)	RYCGAC	S000497
OsNRP3	WBOXNTERF3	841	(-)	TGACY	S000457
OsNRP3	WBOXNTCHN48	841	(-)	CTGACY	S000508
OsNRP3	WRKY71OS	842	(-)	TGAC	S000447
OsNRP3	EBOXBNNAPA	844	(-)	CANNTG	S000144
OsNRP3	MYCCONSENSUSAT	844	(-)	CANNTG	S000407
OsNRP3	MYB2CONSENSUSAT	844	(-)	YAACKG	S000409
OsNRP3	EBOXBNNAPA	844	(+)	CANNTG	S000144
OsNRP3	MYBCORE	844	(+)	CNGTTR	S000176
OsNRP3	MYCCONSENSUSAT	844	(+)	CANNTG	S000407
OsNRP3	SURECOREATSULTR11	856	(-)	GAGAC	S000499
OsNRP3	PALBOXAPC	927	(-)	CCGTCC	S000137
OsNRP3	CAREOSREP1	942	(+)	CAACTC	S000421
OsNRP3	ARR1AT	952	(-)	NGATT	S000454
OsNRP3	EBOXBNNAPA	956	(-)	CANNTG	S000144
OsNRP3	RAV1BAT	956	(-)	CACCTG	S000315
OsNRP3	MYCCONSENSUSAT	956	(-)	CANNTG	S000407
OsNRP3	EBOXBNNAPA	956	(+)	CANNTG	S000144
OsNRP3	MYCCONSENSUSAT	956	(+)	CANNTG	S000407
OsNRP3	PALBOXAPC	968	(+)	CCGTCC	S000137
OsNRP3	MYBPZM	990	(-)	CCWACC	S000179
OsNRP3	CGCGBOXAT	998	(-)	VCGCGB	S000501
OsNRP3	CGCGBOXAT	998	(+)	VCGCGB	S000501
OsNRP3	EBOXBNNAPA	1003	(-)	CANNTG	S000144
OsNRP3	MYBCORE	1003	(-)	CNGTTR	S000176
OsNRP3	MYCCONSENSUSAT	1003	(-)	CANNTG	S000407
OsNRP3	EBOXBNNAPA	1003	(+)	CANNTG	S000144
OsNRP3	MYCCONSENSUSAT	1003	(+)	CANNTG	S000407
OsNRP3	MYB2CONSENSUSAT	1003	(+)	YAACKG	S000409
OsNRP3	CACTFTPPCA1	1012	(+)	YACT	S000449
OsNRP3	DPBFCOREDCDC3	1014	(-)	ACACNNG	S000292
OsNRP3	SORLIP2AT	1057	(+)	GGGCC	S000483
OsNRP3	SORLIP2AT	1058	(-)	GGGCC	S000483
OsNRP3	PALBOXAPC	1064	(-)	CCGTCC	S000137
OsNRP3	EECCRCAH1	1071	(-)	GANTTNC	S000494
OsNRP3	GT1CONSENSUS	1071	(+)	GRWAAW	S000198
OsNRP3	ARR1AT	1074	(-)	NGATT	S000454
OsNRP3	DRE2COREZMRAB17	1082	(+)	ACCGAC	S000402
OsNRP3	DRECRTCOREAT	1082	(+)	RCCGAC	S000418
OsNRP3	CBFHV	1082	(+)	RYCGAC	S000497
OsNRP3	LTRECOREATCOR15	1083	(+)	CCGAC	S000153
OsNRP3	CGACGOSAMY3	1084	(+)	CGACG	S000205
OsNRP3	CGACGOSAMY3	1087	(+)	CGACG	S000205
OsNRP3	ACGTATERD1	1089	(-)	ACGT	S000415
OsNRP3	ABRELATERD1	1089	(+)	ACGTG	S000414
OsNRP3	ACGTATERD1	1089	(+)	ACGT	S000415
OsNRP3	GT1CONSENSUS	1093	(+)	GRWAAW	S000198
OsNRP3	GTGANTG10	1105	(+)	GTGA	S000378
OsNRP3	WBOXHVISO1	1106	(+)	TGACT	S000442
OsNRP3	WRKY71OS	1106	(+)	TGAC	S000447
OsNRP3	WBOXNTERF3	1106	(+)	TGACY	S000457
OsNRP3	SEBFCONSSTPR10A	1114	(+)	YTGTCWC	S000391
OsNRP3	TGTCACACMCUCUMISIN	1115	(+)	TGTCACA	S000422
OsNRP3	BIHD1OS	1115	(+)	TGTCA	S000498
OsNRP3	WRKY71OS	1116	(-)	TGAC	S000447
OsNRP3	GTGANTG10	1117	(-)	GTGA	S000378
OsNRP3	SURECOREATSULTR11	1122	(-)	GAGAC	S000499
OsNRP3	MYBCORE	1137	(+)	CNGTTR	S000176
OsNRP3	RAV1AAT	1138	(-)	CAACA	S000314
OsNRP3	SORLIP1AT	1142	(+)	GCCAC	S000482
OsNRP3	CACTFTPPCA1	1144	(+)	YACT	S000449
OsNRP3	ARR1AT	1149	(-)	NGATT	S000454
OsNRP3	CPBCSPOR	1160	(+)	TATTAG	S000491
OsNRP3	MYB2CONSENSUSAT	1172	(-)	YAACKG	S000409
OsNRP3	MYBCOREATCYCB1	1172	(-)	AACGG	S000502
OsNRP3	MYBCORE	1172	(+)	CNGTTR	S000176
OsNRP3	ARR1AT	1184	(-)	NGATT	S000454
OsNRP3	CPBCSPOR	1194	(+)	TATTAG	S000491
OsNRP3	HEXAMERATH4	1206	(+)	CCGTCG	S000146
OsNRP3	CGACGOSAMY3	1207	(-)	CGACG	S000205
OsNRP3	ARR1AT	1223	(+)	NGATT	S000454
OsNRP3	TATABOX2	1225	(-)	TATAAAT	S000109
OsNRP3	NODCON2GM	1234	(-)	CTCTT	S000462
OsNRP3	OSE2ROOTNODULE	1234	(-)	CTCTT	S000468
OsNRP3	CACTFTPPCA1	1237	(-)	YACT	S000449
OsNRP3	ARR1AT	1245	(+)	NGATT	S000454
OsNRP3	CAATBOX1	1247	(-)	CAAT	S000028
OsNRP3	CCAATBOX1	1247	(-)	CCAAT	S000030
OsNRP3	EECCRCAH1	1263	(-)	GANTTNC	S000494
OsNRP3	PRECONSCRHSP70A	1266	(-)	SCGAYNRNNNNNNNNNNNNNNNHD	S000506
OsNRP3	CGACGOSAMY3	1289	(+)	CGACG	S000205
OsNRP3	CGCGBOXAT	1291	(-)	VCGCGB	S000501
OsNRP3	CGCGBOXAT	1291	(+)	VCGCGB	S000501
OsNRP3	CGCGBOXAT	1293	(-)	VCGCGB	S000501
OsNRP3	CGCGBOXAT	1293	(+)	VCGCGB	S000501
OsNRP3	CURECORECR	1301	(-)	GTAC	S000493
OsNRP3	CURECORECR	1301	(+)	GTAC	S000493
OsNRP3	CACTFTPPCA1	1306	(-)	YACT	S000449
OsNRP3	SURECOREATSULTR11	1313	(-)	GAGAC	S000499
OsNRP3	NODCON2GM	1315	(+)	CTCTT	S000462
OsNRP3	OSE2ROOTNODULE	1315	(+)	CTCTT	S000468
OsNRP3	CACTFTPPCA1	1319	(+)	YACT	S000449
OsNRP3	-300ELEMENT	1321	(-)	TGHAAARK	S000122
OsNRP3	DOFCOREZM	1321	(-)	AAAG	S000265
OsNRP3	GT1CONSENSUS	1322	(-)	GRWAAW	S000198
OsNRP3	GT1GMSCAM4	1322	(-)	GAAAAA	S000453
OsNRP3	GT1CONSENSUS	1329	(+)	GRWAAW	S000198
OsNRP3	POLASIG1	1332	(+)	AATAAA	S000080
OsNRP3	DOFCOREZM	1337	(+)	AAAG	S000265
OsNRP3	IBOXCORENT	1357	(-)	GATAAGR	S000424
OsNRP3	IBOX	1358	(-)	GATAAG	S000124
OsNRP3	IBOXCORE	1359	(-)	GATAA	S000199
OsNRP3	SREATMSD	1359	(+)	TTATCC	S000470
OsNRP3	GATABOX	1360	(-)	GATA	S000039
OsNRP3	MYBST1	1360	(-)	GGATA	S000180
OsNRP3	TATCCAOSAMY	1360	(+)	TATCCA	S000403
OsNRP3	ARR1AT	1371	(+)	NGATT	S000454
OsNRP3	SEF3MOTIFGM	1376	(-)	AACCCA	S000115
OsNRP3	PYRIMIDINEBOXHVEPB1	1391	(+)	TTTTTTCC	S000298
OsNRP3	GT1CONSENSUS	1392	(-)	GRWAAW	S000198
OsNRP3	GT1GMSCAM4	1392	(-)	GAAAAA	S000453
OsNRP3	GT1CONSENSUS	1393	(-)	GRWAAW	S000198
OsNRP3	MYB2CONSENSUSAT	1397	(-)	YAACKG	S000409
OsNRP3	MYBCOREATCYCB1	1397	(-)	AACGG	S000502
OsNRP3	MYBCORE	1397	(+)	CNGTTR	S000176
OsNRP3	EBOXBNNAPA	1406	(-)	CANNTG	S000144
OsNRP3	MYCCONSENSUSAT	1406	(-)	CANNTG	S000407
OsNRP3	CAATBOX1	1406	(+)	CAAT	S000028
OsNRP3	EBOXBNNAPA	1406	(+)	CANNTG	S000144
OsNRP3	CIACADIANLELHC	1406	(+)	CAANNNNATC	S000252
OsNRP3	MYCCONSENSUSAT	1406	(+)	CANNTG	S000407
OsNRP3	CAATBOX1	1408	(-)	CAAT	S000028
OsNRP3	CCAATBOX1	1408	(-)	CCAAT	S000030
OsNRP3	POLASIG2	1417	(+)	AATTAAA	S000081
OsNRP3	ARR1AT	1424	(+)	NGATT	S000454
OsNRP3	CURECORECR	1436	(-)	GTAC	S000493
OsNRP3	CURECORECR	1436	(+)	GTAC	S000493
OsNRP3	MYBPLANT	1443	(-)	MACCWAMC	S000167
OsNRP3	REALPHALGLHCB21	1445	(-)	AACCAA	S000362
OsNRP3	MYB1AT	1446	(-)	WAACCA	S000408
OsNRP3	CACTFTPPCA1	1453	(-)	YACT	S000449
OsNRP3	ARR1AT	1458	(-)	NGATT	S000454
OsNRP3	ROOTMOTIFTAPOX1	1475	(+)	ATATT	S000098
OsNRP3	CAATBOX1	1477	(-)	CAAT	S000028
OsNRP3	CCAATBOX1	1477	(-)	CCAAT	S000030
OsNRP3	-10PEHVPSBD	1482	(+)	TATTCT	S000392
OsNRP3	BOXIINTPATPB	1484	(-)	ATAGAA	S000296
OsNRP3	CACTFTPPCA1	1491	(+)	YACT	S000449
OsNRP3	DOFCOREZM	1493	(-)	AAAG	S000265
OsNRP3	ARR1AT	1502	(+)	NGATT	S000454
OsNRP4	CARGCW8GAT	23	(-)	CWWWWWWWWG	S000431
OsNRP4	CARGCW8GAT	23	(+)	CWWWWWWWWG	S000431
OsNRP4	ROOTMOTIFTAPOX1	25	(-)	ATATT	S000098
OsNRP4	ROOTMOTIFTAPOX1	26	(+)	ATATT	S000098
OsNRP4	TGTCACACMCUCUMISIN	34	(-)	TGTCACA	S000422
OsNRP4	SEBFCONSSTPR10A	35	(-)	YTGTCWC	S000391
OsNRP4	GTGANTG10	35	(+)	GTGA	S000378
OsNRP4	BIHD1OS	36	(-)	TGTCA	S000498
OsNRP4	WRKY71OS	36	(+)	TGAC	S000447
OsNRP4	SEF4MOTIFGM7S	43	(+)	RTTTTTR	S000103
OsNRP4	AMMORESIVDCRNIA1	51	(-)	CGAACTT	S000375
OsNRP4	CAATBOX1	78	(-)	CAAT	S000028
OsNRP4	GT1CONSENSUS	91	(+)	GRWAAW	S000198
OsNRP4	GT1CONSENSUS	92	(+)	GRWAAW	S000198
OsNRP4	GT1GMSCAM4	92	(+)	GAAAAA	S000453
OsNRP4	PRECONSCRHSP70A	96	(-)	SCGAYNRNNNNNNNNNNNNNNNHD	S000506
OsNRP4	ARR1AT	102	(+)	NGATT	S000454
OsNRP4	CIACADIANLELHC	103	(-)	CAANNNNATC	S000252
OsNRP4	REALPHALGLHCB21	106	(-)	AACCAA	S000362
OsNRP4	BIHD1OS	111	(+)	TGTCA	S000498
OsNRP4	WRKY71OS	112	(-)	TGAC	S000447
OsNRP4	EBOXBNNAPA	134	(-)	CANNTG	S000144
OsNRP4	MYCCONSENSUSAT	134	(-)	CANNTG	S000407
OsNRP4	EBOXBNNAPA	134	(+)	CANNTG	S000144
OsNRP4	MYCCONSENSUSAT	134	(+)	CANNTG	S000407
OsNRP4	L1BOXATPDF1	146	(+)	TAAATGYA	S000386
OsNRP4	CPBCSPOR	156	(-)	TATTAG	S000491
OsNRP4	AMYBOX1	160	(+)	TAACARA	S000020
OsNRP4	MYBGAHV	160	(+)	TAACAAA	S000181
OsNRP4	GAREAT	160	(+)	TAACAAR	S000439
OsNRP4	SEF4MOTIFGM7S	163	(-)	RTTTTTR	S000103
OsNRP4	TATABOX5	166	(-)	TTATTT	S000203
OsNRP4	POLASIG1	167	(+)	AATAAA	S000080
OsNRP4	ARR1AT	177	(+)	NGATT	S000454
OsNRP4	EECCRCAH1	178	(+)	GANTTNC	S000494
OsNRP4	POLLEN1LELAT52	188	(+)	AGAAA	S000245
OsNRP4	SURECOREATSULTR11	198	(+)	GAGAC	S000499
OsNRP4	POLASIG1	206	(-)	AATAAA	S000080
OsNRP4	ARR1AT	222	(-)	NGATT	S000454
OsNRP4	MYB2CONSENSUSAT	225	(-)	YAACKG	S000409
OsNRP4	MYBCOREATCYCB1	225	(-)	AACGG	S000502
OsNRP4	MYBCORE	225	(+)	CNGTTR	S000176
OsNRP4	CPBCSPOR	229	(+)	TATTAG	S000491
OsNRP4	CAATBOX1	257	(-)	CAAT	S000028
OsNRP4	BIHD1OS	259	(+)	TGTCA	S000498
OsNRP4	WBOXATNPR1	260	(-)	TTGAC	S000390
OsNRP4	WRKY71OS	260	(-)	TGAC	S000447
OsNRP4	WBOXHVISO1	264	(-)	TGACT	S000442
OsNRP4	WBOXNTERF3	264	(-)	TGACY	S000457
OsNRP4	WRKY71OS	265	(-)	TGAC	S000447
OsNRP4	ASF1MOTIFCAMV	269	(+)	TGACG	S000024
OsNRP4	WRKY71OS	269	(+)	TGAC	S000447
OsNRP4	CAATBOX1	274	(+)	CAAT	S000028
OsNRP4	DOFCOREZM	286	(+)	AAAG	S000265
OsNRP4	NODCON1GM	286	(+)	AAAGAT	S000461
OsNRP4	OSE1ROOTNODULE	286	(+)	AAAGAT	S000467
OsNRP4	ARR1AT	288	(+)	NGATT	S000454
OsNRP4	GT1CONSENSUS	291	(-)	GRWAAW	S000198
OsNRP4	IBOXCORE	292	(-)	GATAA	S000199
OsNRP4	GATABOX	293	(-)	GATA	S000039
OsNRP4	CAATBOX1	300	(+)	CAAT	S000028
OsNRP4	ABRELATERD1	308	(-)	ACGTG	S000414
OsNRP4	ACGTATERD1	309	(-)	ACGT	S000415
OsNRP4	ACGTATERD1	309	(+)	ACGT	S000415
OsNRP4	SP8BFIBSP8AIB	315	(+)	ACTGTGTA	S000183
OsNRP4	PYRIMIDINEBOXHVEPB1	328	(+)	TTTTTTCC	S000298
OsNRP4	GT1CONSENSUS	329	(-)	GRWAAW	S000198
OsNRP4	GT1GMSCAM4	329	(-)	GAAAAA	S000453
OsNRP4	GT1CONSENSUS	330	(-)	GRWAAW	S000198
OsNRP4	SEF1MOTIF	336	(+)	ATATTTAWW	S000006
OsNRP4	ROOTMOTIFTAPOX1	336	(+)	ATATT	S000098
OsNRP4	TATABOXOSPAL	337	(+)	TATTTAA	S000400
OsNRP4	DOFCOREZM	350	(+)	AAAG	S000265
OsNRP4	NODCON1GM	350	(+)	AAAGAT	S000461
OsNRP4	OSE1ROOTNODULE	350	(+)	AAAGAT	S000467
OsNRP4	ARR1AT	352	(+)	NGATT	S000454
OsNRP4	PYRIMIDINEBOXHVEPB1	368	(+)	TTTTTTCC	S000298
OsNRP4	GT1CONSENSUS	369	(-)	GRWAAW	S000198
OsNRP4	GT1GMSCAM4	369	(-)	GAAAAA	S000453
OsNRP4	GT1CONSENSUS	370	(-)	GRWAAW	S000198
OsNRP4	SEF1MOTIF	376	(+)	ATATTTAWW	S000006
OsNRP4	ROOTMOTIFTAPOX1	376	(+)	ATATT	S000098
OsNRP4	TATABOXOSPAL	377	(+)	TATTTAA	S000400
OsNRP4	POLASIG2	379	(-)	AATTAAA	S000081
OsNRP4	CAATBOX1	390	(+)	CAAT	S000028
OsNRP4	ROOTMOTIFTAPOX1	391	(-)	ATATT	S000098
OsNRP4	SEF1MOTIF	392	(+)	ATATTTAWW	S000006
OsNRP4	ROOTMOTIFTAPOX1	392	(+)	ATATT	S000098
OsNRP4	TATABOXOSPAL	393	(+)	TATTTAA	S000400
OsNRP4	GT1CONSENSUS	405	(-)	GRWAAW	S000198
OsNRP4	GT1GMSCAM4	405	(-)	GAAAAA	S000453
OsNRP4	ROOTMOTIFTAPOX1	411	(+)	ATATT	S000098
OsNRP4	GT1CONSENSUS	414	(-)	GRWAAW	S000198
OsNRP4	IBOXCORE	415	(-)	GATAA	S000199
OsNRP4	GATABOX	416	(-)	GATA	S000039
OsNRP4	CAATBOX1	423	(+)	CAAT	S000028
OsNRP4	DOFCOREZM	436	(+)	AAAG	S000265
OsNRP4	NODCON1GM	436	(+)	AAAGAT	S000461
OsNRP4	OSE1ROOTNODULE	436	(+)	AAAGAT	S000467
OsNRP4	ARR1AT	438	(+)	NGATT	S000454
OsNRP4	GT1CONSENSUS	441	(-)	GRWAAW	S000198
OsNRP4	IBOXCORE	442	(-)	GATAA	S000199
OsNRP4	GATABOX	443	(-)	GATA	S000039
OsNRP4	CAATBOX1	450	(+)	CAAT	S000028
OsNRP4	ABRELATERD1	457	(-)	ACGTG	S000414
OsNRP4	ACGTATERD1	458	(-)	ACGT	S000415
OsNRP4	ACGTATERD1	458	(+)	ACGT	S000415
OsNRP4	SP8BFIBSP8AIB	464	(+)	ACTGTGTA	S000183
OsNRP4	PYRIMIDINEBOXHVEPB1	476	(+)	TTTTTTCC	S000298
OsNRP4	GT1CONSENSUS	477	(-)	GRWAAW	S000198
OsNRP4	GT1GMSCAM4	477	(-)	GAAAAA	S000453
OsNRP4	GT1CONSENSUS	478	(-)	GRWAAW	S000198
OsNRP4	GATABOX	506	(-)	GATA	S000039
OsNRP4	MYBST1	506	(-)	GGATA	S000180
OsNRP4	TATCCAOSAMY	506	(+)	TATCCA	S000403
OsNRP4	GTGANTG10	522	(+)	GTGA	S000378
OsNRP4	GTGANTG10	529	(+)	GTGA	S000378
OsNRP4	-300ELEMENT	530	(+)	TGHAAARK	S000122
OsNRP4	DOFCOREZM	533	(+)	AAAG	S000265
OsNRP4	SEF4MOTIFGM7S	536	(+)	RTTTTTR	S000103
OsNRP4	MARTBOX	538	(+)	TTWTWTTWTT	S000067
OsNRP4	POLASIG1	539	(-)	AATAAA	S000080
OsNRP4	TATABOX5	540	(+)	TTATTT	S000203
OsNRP4	CACTFTPPCA1	571	(-)	YACT	S000449
OsNRP4	CURECORECR	572	(-)	GTAC	S000493
OsNRP4	CURECORECR	572	(+)	GTAC	S000493
OsNRP4	CACTFTPPCA1	573	(+)	YACT	S000449
OsNRP4	EBOXBNNAPA	583	(-)	CANNTG	S000144
OsNRP4	MYCCONSENSUSAT	583	(-)	CANNTG	S000407
OsNRP4	EBOXBNNAPA	583	(+)	CANNTG	S000144
OsNRP4	MYCCONSENSUSAT	583	(+)	CANNTG	S000407
OsNRP4	RAV1AAT	587	(-)	CAACA	S000314
OsNRP4	SEF3MOTIFGM	598	(-)	AACCCA	S000115
OsNRP4	POLLEN1LELAT52	624	(-)	AGAAA	S000245
OsNRP4	CACTFTPPCA1	631	(-)	YACT	S000449
OsNRP4	GATABOX	633	(-)	GATA	S000039
OsNRP4	TATABOX3	637	(-)	TATTAAT	S000110
OsNRP4	ROOTMOTIFTAPOX1	640	(-)	ATATT	S000098
OsNRP4	ROOTMOTIFTAPOX1	641	(+)	ATATT	S000098
OsNRP4	POLLEN1LELAT52	644	(-)	AGAAA	S000245
OsNRP4	POLLEN1LELAT52	652	(-)	AGAAA	S000245
OsNRP4	DOFCOREZM	658	(-)	AAAG	S000265
OsNRP4	RAV1AAT	662	(+)	CAACA	S000314
OsNRP4	CACTFTPPCA1	676	(-)	YACT	S000449
OsNRP4	WBOXNTCHN48	690	(+)	CTGACY	S000508
OsNRP4	WRKY71OS	691	(+)	TGAC	S000447
OsNRP4	WBOXNTERF3	691	(+)	TGACY	S000457
OsNRP4	DRE1COREZMRAB17	693	(+)	ACCGAGA	S000401
OsNRP4	POLLEN1LELAT52	699	(+)	AGAAA	S000245
OsNRP4	DOFCOREZM	702	(+)	AAAG	S000265
OsNRP4	ARR1AT	706	(-)	NGATT	S000454
OsNRP4	POLLEN1LELAT52	716	(+)	AGAAA	S000245
OsNRP4	EECCRCAH1	717	(-)	GANTTNC	S000494
OsNRP4	SEF3MOTIFGM	734	(+)	AACCCA	S000115
OsNRP4	CACTFTPPCA1	743	(+)	YACT	S000449
OsNRP4	GT1CONSENSUS	751	(+)	GRWAAW	S000198
OsNRP4	ACGTATERD1	757	(-)	ACGT	S000415
OsNRP4	ACGTATERD1	757	(+)	ACGT	S000415
OsNRP4	CURECORECR	759	(-)	GTAC	S000493
OsNRP4	CURECORECR	759	(+)	GTAC	S000493
OsNRP4	CACTFTPPCA1	760	(+)	YACT	S000449
OsNRP4	PALBOXAPC	768	(+)	CCGTCC	S000137
OsNRP4	CACTFTPPCA1	779	(+)	YACT	S000449
OsNRP4	POLLEN1LELAT52	786	(-)	AGAAA	S000245
OsNRP4	NTBBF1ARROLB	804	(-)	ACTTTA	S000273
OsNRP4	TAAAGSTKST1	804	(+)	TAAAG	S000387
OsNRP4	DOFCOREZM	805	(+)	AAAG	S000265
OsNRP4	MYBCORE	811	(-)	CNGTTR	S000176
OsNRP4	MYB2AT	811	(+)	TAACTG	S000177
OsNRP4	MYB2CONSENSUSAT	811	(+)	YAACKG	S000409
OsNRP4	DOFCOREZM	850	(+)	AAAG	S000265
OsNRP4	ARR1AT	858	(-)	NGATT	S000454
OsNRP4	RYREPEATLEGUMINBOX	861	(+)	CATGCAY	S000100
OsNRP4	RYREPEATGMGY2	861	(+)	CATGCAT	S000105
OsNRP4	RYREPEATBNNAPA	861	(+)	CATGCA	S000264
OsNRP4	POLASIG3	873	(-)	AATAAT	S000088
OsNRP4	ARR1AT	881	(+)	NGATT	S000454
OsNRP4	GT1CONSENSUS	884	(-)	GRWAAW	S000198
OsNRP4	IBOXCORE	885	(-)	GATAA	S000199
OsNRP4	GATABOX	886	(-)	GATA	S000039
OsNRP4	CAATBOX1	896	(+)	CAAT	S000028
OsNRP4	POLASIG3	897	(+)	AATAAT	S000088
OsNRP4	GT1CONSENSUS	903	(+)	GRWAAW	S000198
OsNRP4	SURE2STPAT21	906	(+)	AATACTAAT	S000185
OsNRP4	CACTFTPPCA1	908	(+)	YACT	S000449
OsNRP4	ARR1AT	926	(-)	NGATT	S000454
OsNRP4	MYBCORE	948	(-)	CNGTTR	S000176
OsNRP4	PYRIMIDINEBOXOSRAMY1A	954	(+)	CCTTTT	S000259
OsNRP4	DOFCOREZM	955	(-)	AAAG	S000265
OsNRP4	E2FCONSENSUS	957	(+)	WTTSSCSS	S000476
OsNRP4	MARTBOX	971	(-)	TTWTWTTWTT	S000067
OsNRP4	ANAERO1CONSENSUS	986	(+)	AAACAAA	S000477
OsNRP4	AACACOREOSGLUB1	987	(+)	AACAAAC	S000353
OsNRP4	ACGTTBOX	991	(-)	AACGTT	S000132
OsNRP4	ACGTTBOX	991	(+)	AACGTT	S000132
OsNRP4	ACGTATERD1	992	(-)	ACGT	S000415
OsNRP4	ACGTATERD1	992	(+)	ACGT	S000415
OsNRP4	CAATBOX1	999	(-)	CAAT	S000028
OsNRP4	ARR1AT	1003	(-)	NGATT	S000454
OsNRP4	CAATBOX1	1007	(-)	CAAT	S000028
OsNRP4	CCAATBOX1	1007	(-)	CCAAT	S000030
OsNRP4	SEF3MOTIFGM	1009	(-)	AACCCA	S000115
OsNRP4	CURECORECR	1018	(-)	GTAC	S000493
OsNRP4	CURECORECR	1018	(+)	GTAC	S000493
OsNRP4	EBOXBNNAPA	1021	(-)	CANNTG	S000144
OsNRP4	MYCCONSENSUSAT	1021	(-)	CANNTG	S000407
OsNRP4	EBOXBNNAPA	1021	(+)	CANNTG	S000144
OsNRP4	MYCCONSENSUSAT	1021	(+)	CANNTG	S000407
OsNRP4	CACTFTPPCA1	1028	(+)	YACT	S000449
OsNRP4	PALBOXAPC	1041	(+)	CCGTCC	S000137
OsNRP4	SEBFCONSSTPR10A	1049	(-)	YTGTCWC	S000391
OsNRP4	GTGANTG10	1049	(+)	GTGA	S000378
OsNRP4	BIHD1OS	1050	(-)	TGTCA	S000498
OsNRP4	WRKY71OS	1050	(+)	TGAC	S000447
OsNRP4	POLLEN1LELAT52	1054	(+)	AGAAA	S000245
OsNRP4	GT1CONSENSUS	1055	(+)	GRWAAW	S000198
OsNRP4	EBOXBNNAPA	1073	(-)	CANNTG	S000144
OsNRP4	MYCCONSENSUSAT	1073	(-)	CANNTG	S000407
OsNRP4	EBOXBNNAPA	1073	(+)	CANNTG	S000144
OsNRP4	RAV1BAT	1073	(+)	CACCTG	S000315
OsNRP4	MYCCONSENSUSAT	1073	(+)	CANNTG	S000407
OsNRP4	BIHD1OS	1077	(+)	TGTCA	S000498
OsNRP4	WRKY71OS	1078	(-)	TGAC	S000447
OsNRP4	BIHD1OS	1101	(+)	TGTCA	S000498
OsNRP4	WRKY71OS	1102	(-)	TGAC	S000447
OsNRP4	CACTFTPPCA1	1105	(-)	YACT	S000449
OsNRP4	GTGANTG10	1106	(+)	GTGA	S000378
OsNRP4	WRKY71OS	1107	(+)	TGAC	S000447
OsNRP4	WBOXNTERF3	1107	(+)	TGACY	S000457
OsNRP4	CACTFTPPCA1	1116	(+)	YACT	S000449
OsNRP4	UPRMOTIFIIAT	1120	(+)	CCNNNNNNNNNNNNCCACG	S000426
OsNRP4	SORLIP1AT	1129	(+)	GCCAC	S000482
OsNRP4	TATABOX4	1141	(+)	TATATAA	S000111
OsNRP4	BS1EGCCR	1148	(-)	AGCGGG	S000352
OsNRP4	GTGANTG10	1166	(-)	GTGA	S000378
OsNRP4	ABRERATCAL	1167	(+)	MACGYGB	S000507
OsNRP4	CGCGBOXAT	1168	(-)	VCGCGB	S000501
OsNRP4	CGCGBOXAT	1168	(+)	VCGCGB	S000501
OsNRP4	INTRONLOWER	1174	(-)	TGCAGG	S000086
OsNRP4	CACTFTPPCA1	1178	(+)	YACT	S000449
OsNRP4	CGCGBOXAT	1191	(-)	VCGCGB	S000501
OsNRP4	CGCGBOXAT	1191	(+)	VCGCGB	S000501
OsNRP4	ANAERO2CONSENSUS	1196	(-)	AGCAGC	S000478
OsNRP4	CACTFTPPCA1	1201	(+)	YACT	S000449
OsNRP4	MYBPLANT	1214	(+)	MACCWAMC	S000167
OsNRP4	REALPHALGLHCB21	1214	(+)	AACCAA	S000362
OsNRP4	GTGANTG10	1226	(-)	GTGA	S000378
OsNRP4	WBOXHVISO1	1236	(-)	TGACT	S000442
OsNRP4	WBOXNTERF3	1236	(-)	TGACY	S000457
OsNRP4	WRKY71OS	1237	(-)	TGAC	S000447
OsNRP4	GTGANTG10	1238	(-)	GTGA	S000378
OsNRP4	POLLEN1LELAT52	1254	(+)	AGAAA	S000245
OsNRP4	GT1CONSENSUS	1255	(+)	GRWAAW	S000198
OsNRP4	GT1GMSCAM4	1255	(+)	GAAAAA	S000453
OsNRP4	DOFCOREZM	1259	(+)	AAAG	S000265
OsNRP4	ANAERO2CONSENSUS	1261	(+)	AGCAGC	S000478
OsNRP4	POLLEN1LELAT52	1283	(+)	AGAAA	S000245
OsNRP4	DOFCOREZM	1285	(+)	AAAG	S000265
OsNRP4	POLLEN1LELAT52	1287	(+)	AGAAA	S000245
OsNRP4	DOFCOREZM	1289	(+)	AAAG	S000265
OsNRP4	CGACGOSAMY3	1293	(+)	CGACG	S000205
OsNRP4	ANAERO2CONSENSUS	1297	(-)	AGCAGC	S000478
OsNRP4	DOFCOREZM	1301	(-)	AAAG	S000265
OsNRP4	GT1CONSENSUS	1302	(-)	GRWAAW	S000198
OsNRP4	GT1GMSCAM4	1302	(-)	GAAAAA	S000453
OsNRP4	POLLEN1LELAT52	1304	(-)	AGAAA	S000245
OsNRP4	DOFCOREZM	1310	(-)	AAAG	S000265
OsNRP4	POLLEN1LELAT52	1311	(-)	AGAAA	S000245
OsNRP4	DOFCOREZM	1314	(-)	AAAG	S000265
OsNRP4	POLLEN1LELAT52	1315	(-)	AGAAA	S000245
OsNRP4	MYBPZM	1321	(+)	CCWACC	S000179
OsNRP4	CACTFTPPCA1	1326	(+)	YACT	S000449
OsNRP4	ARR1AT	1347	(-)	NGATT	S000454
OsNRP4	ROOTMOTIFTAPOX1	1352	(-)	ATATT	S000098
OsNRP4	GATABOX	1354	(-)	GATA	S000039
OsNRP4	E2FCONSENSUS	1358	(+)	WTTSSCSS	S000476
OsNRP4	CACTFTPPCA1	1371	(-)	YACT	S000449
OsNRP4	SEF4MOTIFGM7S	1373	(-)	RTTTTTR	S000103
OsNRP4	CCAATBOX1	1381	(+)	CCAAT	S000030
OsNRP4	CAATBOX1	1382	(+)	CAAT	S000028
OsNRP4	ARR1AT	1383	(-)	NGATT	S000454
OsNRP4	DOFCOREZM	1392	(-)	AAAG	S000265
OsNRP4	CACTFTPPCA1	1396	(+)	YACT	S000449
OsNRP4	NODCON2GM	1416	(+)	CTCTT	S000462
OsNRP4	OSE2ROOTNODULE	1416	(+)	CTCTT	S000468
OsNRP4	GCCCORE	1444	(-)	GCCGCC	S000430
OsNRP4	EBOXBNNAPA	1486	(-)	CANNTG	S000144
OsNRP4	MYCCONSENSUSAT	1486	(-)	CANNTG	S000407
OsNRP4	EBOXBNNAPA	1486	(+)	CANNTG	S000144
OsNRP4	MYCCONSENSUSAT	1486	(+)	CANNTG	S000407
OsNRP4	SURECOREATSULTR11	1516	(-)	GAGAC	S000499
OsNRP4	NODCON2GM	1518	(+)	CTCTT	S000462
OsNRP4	OSE2ROOTNODULE	1518	(+)	CTCTT	S000468
OsNRP5	CACTFTPPCA1	3	(+)	YACT	S000449
OsNRP5	NODCON2GM	11	(+)	CTCTT	S000462
OsNRP5	OSE2ROOTNODULE	11	(+)	CTCTT	S000468
OsNRP5	DOFCOREZM	13	(-)	AAAG	S000265
OsNRP5	PYRIMIDINEBOXOSRAMY1A	18	(+)	CCTTTT	S000259
OsNRP5	DOFCOREZM	19	(-)	AAAG	S000265
OsNRP5	POLLEN1LELAT52	21	(-)	AGAAA	S000245
OsNRP5	DOFCOREZM	27	(-)	AAAG	S000265
OsNRP5	MYB2AT	38	(-)	TAACTG	S000177
OsNRP5	MYB2CONSENSUSAT	38	(-)	YAACKG	S000409
OsNRP5	MYBCORE	38	(+)	CNGTTR	S000176
OsNRP5	CAATBOX1	48	(-)	CAAT	S000028
OsNRP5	BIHD1OS	50	(+)	TGTCA	S000498
OsNRP5	WBOXATNPR1	51	(-)	TTGAC	S000390
OsNRP5	WRKY71OS	51	(-)	TGAC	S000447
OsNRP5	ARR1AT	55	(-)	NGATT	S000454
OsNRP5	SURECOREATSULTR11	84	(-)	GAGAC	S000499
OsNRP5	CRTDREHVCBF2	102	(-)	GTCGAC	S000411
OsNRP5	CBFHV	102	(-)	RYCGAC	S000497
OsNRP5	CRTDREHVCBF2	102	(+)	GTCGAC	S000411
OsNRP5	CBFHV	102	(+)	RYCGAC	S000497
OsNRP5	MYBPZM	109	(+)	CCWACC	S000179
OsNRP5	BOXLCOREDCPAL	112	(+)	ACCWWCC	S000492
OsNRP5	LTRECOREATCOR15	126	(+)	CCGAC	S000153
OsNRP5	LTRECOREATCOR15	135	(+)	CCGAC	S000153
OsNRP5	CGACGOSAMY3	154	(+)	CGACG	S000205
OsNRP5	BIHD1OS	163	(-)	TGTCA	S000498
OsNRP5	WRKY71OS	163	(+)	TGAC	S000447
OsNRP5	CAATBOX1	166	(+)	CAAT	S000028
OsNRP5	POLLEN1LELAT52	195	(+)	AGAAA	S000245
OsNRP5	DOFCOREZM	198	(+)	AAAG	S000265
OsNRP5	CACTFTPPCA1	209	(-)	YACT	S000449
OsNRP5	GTGANTG10	210	(+)	GTGA	S000378
OsNRP5	WBOXHVISO1	211	(+)	TGACT	S000442
OsNRP5	WRKY71OS	211	(+)	TGAC	S000447
OsNRP5	WBOXNTERF3	211	(+)	TGACY	S000457
OsNRP5	-300CORE	234	(+)	TGTAAAG	S000001
OsNRP5	-300ELEMENT	234	(+)	TGHAAARK	S000122
OsNRP5	TAAAGSTKST1	236	(+)	TAAAG	S000387
OsNRP5	DOFCOREZM	237	(+)	AAAG	S000265
OsNRP5	ACGTTBOX	254	(-)	AACGTT	S000132
OsNRP5	ACGTTBOX	254	(+)	AACGTT	S000132
OsNRP5	ACGTATERD1	255	(-)	ACGT	S000415
OsNRP5	ACGTATERD1	255	(+)	ACGT	S000415
OsNRP5	SORLIP1AT	261	(-)	GCCAC	S000482
OsNRP5	POLLEN1LELAT52	272	(+)	AGAAA	S000245
OsNRP5	DOFCOREZM	274	(+)	AAAG	S000265
OsNRP5	NODCON2GM	275	(-)	CTCTT	S000462
OsNRP5	OSE2ROOTNODULE	275	(-)	CTCTT	S000468
OsNRP5	PRECONSCRHSP70A	279	(+)	SCGAYNRNNNNNNNNNNNNNNNHD	S000506
OsNRP5	SORLIP1AT	285	(-)	GCCAC	S000482
OsNRP5	CACTFTPPCA1	299	(-)	YACT	S000449
OsNRP5	CACTFTPPCA1	310	(-)	YACT	S000449
OsNRP5	MYB1AT	312	(-)	WAACCA	S000408
OsNRP5	CAATBOX1	317	(-)	CAAT	S000028
OsNRP5	CCAATBOX1	317	(-)	CCAAT	S000030
OsNRP5	NODCON2GM	338	(+)	CTCTT	S000462
OsNRP5	OSE2ROOTNODULE	338	(+)	CTCTT	S000468
OsNRP5	WBOXATNPR1	341	(+)	TTGAC	S000390
OsNRP5	BIHD1OS	342	(-)	TGTCA	S000498
OsNRP5	WRKY71OS	342	(+)	TGAC	S000447
OsNRP5	CAATBOX1	347	(+)	CAAT	S000028
OsNRP5	ARR1AT	348	(-)	NGATT	S000454
OsNRP5	MYBPZM	353	(+)	CCWACC	S000179
OsNRP5	RBCSCONSENSUS	367	(-)	AATCCAA	S000127
OsNRP5	ARR1AT	369	(+)	NGATT	S000454
OsNRP5	GT1CONSENSUS	375	(-)	GRWAAW	S000198
OsNRP5	GT1GMSCAM4	375	(-)	GAAAAA	S000453
OsNRP5	POLLEN1LELAT52	377	(-)	AGAAA	S000245
OsNRP5	CACTFTPPCA1	385	(-)	YACT	S000449
OsNRP5	CURECORECR	386	(-)	GTAC	S000493
OsNRP5	CURECORECR	386	(+)	GTAC	S000493
OsNRP5	CACTFTPPCA1	387	(+)	YACT	S000449
OsNRP5	GATABOX	394	(+)	GATA	S000039
OsNRP5	RAV1AAT	398	(-)	CAACA	S000314
OsNRP5	WBOXNTERF3	402	(-)	TGACY	S000457
OsNRP5	WRKY71OS	403	(-)	TGAC	S000447
OsNRP5	WBOXHVISO1	409	(-)	TGACT	S000442
OsNRP5	WBOXNTERF3	409	(-)	TGACY	S000457
OsNRP5	WRKY71OS	410	(-)	TGAC	S000447
OsNRP5	TATABOX5	418	(-)	TTATTT	S000203
OsNRP5	POLASIG1	419	(+)	AATAAA	S000080
OsNRP5	NTBBF1ARROLB	436	(-)	ACTTTA	S000273
OsNRP5	TAAAGSTKST1	436	(+)	TAAAG	S000387
OsNRP5	DOFCOREZM	437	(+)	AAAG	S000265
OsNRP5	CACTFTPPCA1	439	(-)	YACT	S000449
OsNRP5	CACTFTPPCA1	442	(-)	YACT	S000449
OsNRP5	INRNTPSADB	449	(-)	YTCANTYY	S000395
OsNRP5	CAATBOX1	451	(-)	CAAT	S000028
OsNRP5	GATABOX	456	(+)	GATA	S000039
OsNRP5	GT1CONSENSUS	456	(+)	GRWAAW	S000198
OsNRP5	IBOXCORE	456	(+)	GATAA	S000199
OsNRP5	PYRIMIDINEBOXOSRAMY1A	459	(-)	CCTTTT	S000259
OsNRP5	DOFCOREZM	460	(+)	AAAG	S000265
OsNRP5	CACTFTPPCA1	468	(-)	YACT	S000449
OsNRP5	CURECORECR	469	(-)	GTAC	S000493
OsNRP5	CURECORECR	469	(+)	GTAC	S000493
OsNRP5	CACTFTPPCA1	470	(+)	YACT	S000449
OsNRP5	CACTFTPPCA1	476	(-)	YACT	S000449
OsNRP5	DOFCOREZM	493	(-)	AAAG	S000265
OsNRP5	TAAAGSTKST1	493	(-)	TAAAG	S000387
OsNRP5	POLLEN1LELAT52	497	(+)	AGAAA	S000245
OsNRP5	MYBCOREATCYCB1	500	(+)	AACGG	S000502
OsNRP5	GT1CONSENSUS	506	(+)	GRWAAW	S000198
OsNRP5	MYB1AT	509	(+)	WAACCA	S000408
OsNRP5	CACTFTPPCA1	513	(+)	YACT	S000449
OsNRP5	DOFCOREZM	515	(-)	AAAG	S000265
OsNRP5	POLASIG1	517	(-)	AATAAA	S000080
OsNRP5	CAATBOX1	520	(-)	CAAT	S000028
OsNRP5	MYBCOREATCYCB1	527	(-)	AACGG	S000502
OsNRP5	GT1CONSENSUS	530	(-)	GRWAAW	S000198
OsNRP5	PRECONSCRHSP70A	532	(-)	SCGAYNRNNNNNNNNNNNNNNNHD	S000506
OsNRP5	ROOTMOTIFTAPOX1	536	(+)	ATATT	S000098
OsNRP5	INRNTPSADB	539	(+)	YTCANTYY	S000395
OsNRP5	ARR1AT	550	(-)	NGATT	S000454
OsNRP5	ARR1AT	562	(-)	NGATT	S000454
OsNRP5	MYB1AT	568	(+)	WAACCA	S000408
OsNRP5	AMYBOX2	573	(-)	TATCCAT	S000021
OsNRP5	TATCCAYMOTIFOSRAMY3D	573	(-)	TATCCAY	S000256
OsNRP5	TATCCAOSAMY	574	(-)	TATCCA	S000403
OsNRP5	MYBST1	575	(+)	GGATA	S000180
OsNRP5	GATABOX	576	(+)	GATA	S000039
OsNRP5	MYBCOREATCYCB1	584	(+)	AACGG	S000502
OsNRP5	ARR1AT	589	(-)	NGATT	S000454
OsNRP5	ROOTMOTIFTAPOX1	594	(-)	ATATT	S000098
OsNRP5	ROOTMOTIFTAPOX1	595	(+)	ATATT	S000098
OsNRP5	GT1CONSENSUS	597	(-)	GRWAAW	S000198
OsNRP5	IBOXCORE	598	(-)	GATAA	S000199
OsNRP5	GATABOX	599	(-)	GATA	S000039
OsNRP5	MARABOX1	604	(+)	AATAAAYAAA	S000063
OsNRP5	POLASIG1	604	(+)	AATAAA	S000080
OsNRP5	INRNTPSADB	611	(-)	YTCANTYY	S000395
OsNRP5	GATABOX	627	(+)	GATA	S000039
OsNRP5	GATABOX	629	(-)	GATA	S000039
OsNRP5	ROOTMOTIFTAPOX1	635	(-)	ATATT	S000098
OsNRP5	SEF4MOTIFGM7S	639	(-)	RTTTTTR	S000103
OsNRP5	INRNTPSADB	668	(-)	YTCANTYY	S000395
OsNRP5	ROOTMOTIFTAPOX1	692	(-)	ATATT	S000098
OsNRP5	ROOTMOTIFTAPOX1	695	(+)	ATATT	S000098
OsNRP5	CAATBOX1	707	(+)	CAAT	S000028
OsNRP5	POLASIG1	708	(+)	AATAAA	S000080
OsNRP5	ARR1AT	712	(-)	NGATT	S000454
OsNRP5	GATABOX	716	(+)	GATA	S000039
OsNRP5	SEF1MOTIF	717	(+)	ATATTTAWW	S000006
OsNRP5	ROOTMOTIFTAPOX1	717	(+)	ATATT	S000098
OsNRP5	TATABOX2	719	(-)	TATAAAT	S000109
OsNRP5	ARR1AT	767	(-)	NGATT	S000454
OsNRP5	GATABOX	771	(+)	GATA	S000039
OsNRP5	CACTFTPPCA1	773	(+)	YACT	S000449
OsNRP5	SEF4MOTIFGM7S	781	(+)	RTTTTTR	S000103
OsNRP5	POLASIG1	784	(-)	AATAAA	S000080
OsNRP5	TATABOX3	786	(+)	TATTAAT	S000110
OsNRP5	POLASIG3	795	(+)	AATAAT	S000088
OsNRP5	POLASIG3	798	(+)	AATAAT	S000088
OsNRP5	CAATBOX1	805	(+)	CAAT	S000028
OsNRP5	CURECORECR	814	(-)	GTAC	S000493
OsNRP5	CURECORECR	814	(+)	GTAC	S000493
OsNRP5	CACTFTPPCA1	817	(+)	YACT	S000449
OsNRP5	NTBBF1ARROLB	818	(+)	ACTTTA	S000273
OsNRP5	DOFCOREZM	819	(-)	AAAG	S000265
OsNRP5	TAAAGSTKST1	819	(-)	TAAAG	S000387
OsNRP5	POLASIG1	820	(-)	AATAAA	S000080
OsNRP5	-10PEHVPSBD	822	(+)	TATTCT	S000392
OsNRP5	DOFCOREZM	826	(-)	AAAG	S000265
OsNRP5	GT1CONSENSUS	833	(+)	GRWAAW	S000198
OsNRP5	GT1GMSCAM4	833	(+)	GAAAAA	S000453
OsNRP5	DOFCOREZM	837	(+)	AAAG	S000265
OsNRP5	ROOTMOTIFTAPOX1	845	(+)	ATATT	S000098
OsNRP5	MYBCORE	857	(-)	CNGTTR	S000176
OsNRP5	MYB2AT	857	(+)	TAACTG	S000177
OsNRP5	MYB2CONSENSUSAT	857	(+)	YAACKG	S000409
OsNRP5	CACTFTPPCA1	867	(-)	YACT	S000449
OsNRP5	CURECORECR	868	(-)	GTAC	S000493
OsNRP5	CURECORECR	868	(+)	GTAC	S000493
OsNRP5	CACTFTPPCA1	869	(+)	YACT	S000449
OsNRP5	RHERPATEXPA7	876	(+)	KCACGW	S000512
OsNRP5	ABRELATERD1	877	(-)	ACGTG	S000414
OsNRP5	ACGTATERD1	878	(-)	ACGT	S000415
OsNRP5	ACGTATERD1	878	(+)	ACGT	S000415
OsNRP5	CACTFTPPCA1	882	(-)	YACT	S000449
OsNRP5	TATABOX2	884	(+)	TATAAAT	S000109
OsNRP5	ARR1AT	888	(-)	NGATT	S000454
OsNRP5	ROOTMOTIFTAPOX1	894	(-)	ATATT	S000098
OsNRP5	ROOTMOTIFTAPOX1	895	(+)	ATATT	S000098
OsNRP5	POLLEN1LELAT52	906	(+)	AGAAA	S000245
OsNRP5	DOFCOREZM	909	(+)	AAAG	S000265
OsNRP5	CACTFTPPCA1	911	(-)	YACT	S000449
OsNRP5	ARR1AT	923	(-)	NGATT	S000454
OsNRP5	EBOXBNNAPA	926	(-)	CANNTG	S000144
OsNRP5	MYBCORE	926	(-)	CNGTTR	S000176
OsNRP5	MYCCONSENSUSAT	926	(-)	CANNTG	S000407
OsNRP5	EBOXBNNAPA	926	(+)	CANNTG	S000144
OsNRP5	MYCCONSENSUSAT	926	(+)	CANNTG	S000407
OsNRP5	MYB2CONSENSUSAT	926	(+)	YAACKG	S000409
OsNRP5	POLLEN1LELAT52	932	(+)	AGAAA	S000245
OsNRP5	CACTFTPPCA1	937	(+)	YACT	S000449
OsNRP5	INRNTPSADB	940	(+)	YTCANTYY	S000395
OsNRP5	GT1CONSENSUS	943	(-)	GRWAAW	S000198
OsNRP5	MYB2AT	948	(-)	TAACTG	S000177
OsNRP5	MYB2CONSENSUSAT	948	(-)	YAACKG	S000409
OsNRP5	MYBCORE	948	(+)	CNGTTR	S000176
OsNRP5	GT1CONSENSUS	981	(-)	GRWAAW	S000198
OsNRP5	GT1CONSENSUS	982	(-)	GRWAAW	S000198
OsNRP5	ANAERO1CONSENSUS	991	(-)	AAACAAA	S000477
OsNRP5	MYBCOREATCYCB1	1000	(+)	AACGG	S000502
OsNRP5	REBETALGLHCB21	1002	(+)	CGGATA	S000363
OsNRP5	MYBST1	1003	(+)	GGATA	S000180
OsNRP5	GATABOX	1004	(+)	GATA	S000039
OsNRP5	CACTFTPPCA1	1007	(-)	YACT	S000449
OsNRP5	GT1CONSENSUS	1013	(-)	GRWAAW	S000198
OsNRP5	IBOXCORE	1014	(-)	GATAA	S000199
OsNRP5	GATABOX	1015	(-)	GATA	S000039
OsNRP5	ROOTMOTIFTAPOX1	1019	(+)	ATATT	S000098
OsNRP5	GT1CONSENSUS	1031	(-)	GRWAAW	S000198
OsNRP5	POLASIG1	1039	(+)	AATAAA	S000080
OsNRP5	POLLEN1LELAT52	1063	(-)	AGAAA	S000245
OsNRP5	CIACADIANLELHC	1076	(-)	CAANNNNATC	S000252
OsNRP5	GATABOX	1076	(+)	GATA	S000039
OsNRP5	CACTFTPPCA1	1091	(+)	YACT	S000449
OsNRP5	TATABOXOSPAL	1100	(-)	TATTTAA	S000400
OsNRP5	ROOTMOTIFTAPOX1	1103	(-)	ATATT	S000098
OsNRP5	ROOTMOTIFTAPOX1	1104	(+)	ATATT	S000098
OsNRP5	EECCRCAH1	1113	(-)	GANTTNC	S000494
OsNRP5	TATABOX5	1143	(-)	TTATTT	S000203
OsNRP5	POLASIG1	1144	(+)	AATAAA	S000080
OsNRP5	DOFCOREZM	1148	(+)	AAAG	S000265
OsNRP5	NODCON2GM	1149	(-)	CTCTT	S000462
OsNRP5	OSE2ROOTNODULE	1149	(-)	CTCTT	S000468
OsNRP5	POLLEN1LELAT52	1152	(+)	AGAAA	S000245
OsNRP5	SURECOREATSULTR11	1167	(-)	GAGAC	S000499
OsNRP5	CGACGOSAMY3	1171	(-)	CGACG	S000205
OsNRP5	SURECOREATSULTR11	1175	(-)	GAGAC	S000499
OsNRP5	NODCON2GM	1224	(-)	CTCTT	S000462
OsNRP5	OSE2ROOTNODULE	1224	(-)	CTCTT	S000468
OsNRP5	CACTFTPPCA1	1233	(-)	YACT	S000449
OsNRP5	GCCCORE	1237	(-)	GCCGCC	S000430
OsNRP5	EBOXBNNAPA	1249	(-)	CANNTG	S000144
OsNRP5	MYCCONSENSUSAT	1249	(-)	CANNTG	S000407
OsNRP5	EBOXBNNAPA	1249	(+)	CANNTG	S000144
OsNRP5	MYCCONSENSUSAT	1249	(+)	CANNTG	S000407
OsNRP5	GTGANTG10	1290	(+)	GTGA	S000378
OsNRP5	NODCON2GM	1305	(+)	CTCTT	S000462
OsNRP5	OSE2ROOTNODULE	1305	(+)	CTCTT	S000468
OsNRP5	DOFCOREZM	1307	(-)	AAAG	S000265
OsNRP5	POLLEN1LELAT52	1308	(-)	AGAAA	S000245
OsNRP5	DOFCOREZM	1311	(-)	AAAG	S000265
OsNRP5	POLLEN1LELAT52	1312	(-)	AGAAA	S000245
OsNRP5	ARR1AT	1316	(+)	NGATT	S000454
OsNRP5	NODCON2GM	1326	(+)	CTCTT	S000462
OsNRP5	OSE2ROOTNODULE	1326	(+)	CTCTT	S000468
OsNRP5	CACTFTPPCA1	1330	(+)	YACT	S000449
OsNRP5	DOFCOREZM	1332	(-)	AAAG	S000265
OsNRP5	GT1CONSENSUS	1335	(-)	GRWAAW	S000198
OsNRP5	GT1GMSCAM4	1335	(-)	GAAAAA	S000453
OsNRP5	POLLEN1LELAT52	1337	(-)	AGAAA	S000245
OsNRP5	AACACOREOSGLUB1	1356	(-)	AACAAAC	S000353
OsNRP5	GT1CORE	1365	(-)	GGTTAA	S000125
OsNRP5	NODCON2GM	1378	(+)	CTCTT	S000462
OsNRP5	OSE2ROOTNODULE	1378	(+)	CTCTT	S000468
OsNRP5	NODCON2GM	1405	(+)	CTCTT	S000462
OsNRP5	OSE2ROOTNODULE	1405	(+)	CTCTT	S000468
OsNRP5	GT1CORE	1422	(-)	GGTTAA	S000125
OsNRP5	CACTFTPPCA1	1436	(-)	YACT	S000449
OsNRP5	CURECORECR	1437	(-)	GTAC	S000493
OsNRP5	CURECORECR	1437	(+)	GTAC	S000493
OsNRP5	AACACOREOSGLUB1	1449	(-)	AACAAAC	S000353
OsNRP5	ANAERO1CONSENSUS	1450	(-)	AAACAAA	S000477
OsNRP5	AACACOREOSGLUB1	1453	(-)	AACAAAC	S000353
OsNRP5	SORLIP2AT	1475	(-)	GGGCC	S000483
OsNRP5	GT1CONSENSUS	1482	(+)	GRWAAW	S000198
OsNRP5	POLLEN1LELAT52	1487	(-)	AGAAA	S000245
OsNRP5	DOFCOREZM	1490	(-)	AAAG	S000265
OsNRP5	POLLEN1LELAT52	1491	(-)	AGAAA	S000245
OsNRP5	SURECOREATSULTR11	1509	(+)	GAGAC	S000499
OsNRP5	INRNTPSADB	1510	(-)	YTCANTYY	S000395
OsNRP6	GATABOX	1	(-)	GATA	S000039
OsNRP6	MYBST1	1	(-)	GGATA	S000180
OsNRP6	INRNTPSADB	6	(+)	YTCANTYY	S000395
OsNRP6	PYRIMIDINEBOXOSRAMY1A	18	(-)	CCTTTT	S000259
OsNRP6	DOFCOREZM	19	(+)	AAAG	S000265
OsNRP6	GATABOX	24	(-)	GATA	S000039
OsNRP6	MYBST1	24	(-)	GGATA	S000180
OsNRP6	CACTFTPPCA1	32	(-)	YACT	S000449
OsNRP6	CACTFTPPCA1	35	(-)	YACT	S000449
OsNRP6	-10PEHVPSBD	37	(+)	TATTCT	S000392
OsNRP6	NODCON2GM	55	(-)	CTCTT	S000462
OsNRP6	OSE2ROOTNODULE	55	(-)	CTCTT	S000468
OsNRP6	ROOTMOTIFTAPOX1	63	(+)	ATATT	S000098
OsNRP6	ERELEE4	67	(-)	AWTTCAAA	S000037
OsNRP6	TAAAGSTKST1	76	(+)	TAAAG	S000387
OsNRP6	DOFCOREZM	77	(+)	AAAG	S000265
OsNRP6	NODCON2GM	78	(-)	CTCTT	S000462
OsNRP6	OSE2ROOTNODULE	78	(-)	CTCTT	S000468
OsNRP6	GATABOX	82	(+)	GATA	S000039
OsNRP6	GT1CONSENSUS	82	(+)	GRWAAW	S000198
OsNRP6	IBOXCORE	82	(+)	GATAA	S000199
OsNRP6	GT1CONSENSUS	87	(-)	GRWAAW	S000198
OsNRP6	POLLEN1LELAT52	89	(-)	AGAAA	S000245
OsNRP6	SORLIP1AT	100	(-)	GCCAC	S000482
OsNRP6	CACTFTPPCA1	106	(-)	YACT	S000449
OsNRP6	SEF4MOTIFGM7S	108	(-)	RTTTTTR	S000103
OsNRP6	ROOTMOTIFTAPOX1	112	(-)	ATATT	S000098
OsNRP6	SREATMSD	127	(-)	TTATCC	S000470
OsNRP6	MYBST1	127	(+)	GGATA	S000180
OsNRP6	GATABOX	128	(+)	GATA	S000039
OsNRP6	GT1CONSENSUS	128	(+)	GRWAAW	S000198
OsNRP6	IBOXCORE	128	(+)	GATAA	S000199
OsNRP6	NTBBF1ARROLB	130	(-)	ACTTTA	S000273
OsNRP6	TAAAGSTKST1	130	(+)	TAAAG	S000387
OsNRP6	DOFCOREZM	131	(+)	AAAG	S000265
OsNRP6	TAAAGSTKST1	136	(+)	TAAAG	S000387
OsNRP6	DOFCOREZM	137	(+)	AAAG	S000265
OsNRP6	NODCON1GM	137	(+)	AAAGAT	S000461
OsNRP6	OSE1ROOTNODULE	137	(+)	AAAGAT	S000467
OsNRP6	WBOXHVISO1	142	(+)	TGACT	S000442
OsNRP6	WRKY71OS	142	(+)	TGAC	S000447
OsNRP6	WBOXNTERF3	142	(+)	TGACY	S000457
OsNRP6	NTBBF1ARROLB	144	(+)	ACTTTA	S000273
OsNRP6	DOFCOREZM	145	(-)	AAAG	S000265
OsNRP6	TAAAGSTKST1	145	(-)	TAAAG	S000387
OsNRP6	GT1CORE	161	(-)	GGTTAA	S000125
OsNRP6	MYB1AT	162	(+)	WAACCA	S000408
OsNRP6	DOFCOREZM	194	(+)	AAAG	S000265
OsNRP6	CAATBOX1	199	(-)	CAAT	S000028
OsNRP6	CCAATBOX1	199	(-)	CCAAT	S000030
OsNRP6	GTGANTG10	221	(-)	GTGA	S000378
OsNRP6	CACTFTPPCA1	238	(-)	YACT	S000449
OsNRP6	CACTFTPPCA1	270	(-)	YACT	S000449
OsNRP6	CACTFTPPCA1	274	(+)	YACT	S000449
OsNRP6	GTGANTG10	277	(-)	GTGA	S000378
OsNRP6	PRECONSCRHSP70A	298	(+)	SCGAYNRNNNNNNNNNNNNNNNHD	S000506
OsNRP6	CGACGOSAMY3	299	(+)	CGACG	S000205
OsNRP6	ARR1AT	316	(-)	NGATT	S000454
OsNRP6	WBOXHVISO1	346	(-)	TGACT	S000442
OsNRP6	WBOXNTERF3	346	(-)	TGACY	S000457
OsNRP6	WRKY71OS	347	(-)	TGAC	S000447
OsNRP6	GTGANTG10	348	(-)	GTGA	S000378
OsNRP6	GT1CONSENSUS	352	(-)	GRWAAW	S000198
OsNRP6	POLLEN1LELAT52	354	(-)	AGAAA	S000245
OsNRP6	DOFCOREZM	357	(-)	AAAG	S000265
OsNRP6	CGCGBOXAT	361	(+)	VCGCGB	S000501
OsNRP6	MYBCOREATCYCB1	383	(-)	AACGG	S000502
OsNRP6	RHERPATEXPA7	390	(+)	KCACGW	S000512
OsNRP6	LTRECOREATCOR15	409	(+)	CCGAC	S000153
OsNRP6	CAATBOX1	420	(-)	CAAT	S000028
OsNRP6	CCAATBOX1	420	(-)	CCAAT	S000030
OsNRP6	E2FCONSENSUS	420	(+)	WTTSSCSS	S000476
OsNRP6	GATABOX	433	(+)	GATA	S000039
OsNRP6	GATABOX	435	(-)	GATA	S000039
OsNRP6	CACTFTPPCA1	450	(+)	YACT	S000449
OsNRP6	GTGANTG10	453	(-)	GTGA	S000378
OsNRP6	CACTFTPPCA1	454	(+)	YACT	S000449
OsNRP6	ARR1AT	462	(+)	NGATT	S000454
OsNRP6	DPBFCOREDCDC3	489	(-)	ACACNNG	S000292
OsNRP6	CURECORECR	494	(-)	GTAC	S000493
OsNRP6	CURECORECR	494	(+)	GTAC	S000493
OsNRP6	CACTFTPPCA1	495	(+)	YACT	S000449
OsNRP6	DOFCOREZM	497	(-)	AAAG	S000265
OsNRP6	P1BS	509	(-)	GNATATNC	S000459
OsNRP6	P1BS	509	(+)	GNATATNC	S000459
OsNRP6	ROOTMOTIFTAPOX1	511	(+)	ATATT	S000098
OsNRP6	ACGTABOX	520	(-)	TACGTA	S000130
OsNRP6	ACGTABOX	520	(+)	TACGTA	S000130
OsNRP6	ACGTATERD1	521	(-)	ACGT	S000415
OsNRP6	ACGTATERD1	521	(+)	ACGT	S000415
OsNRP6	EBOXBNNAPA	529	(-)	CANNTG	S000144
OsNRP6	RAV1BAT	529	(-)	CACCTG	S000315
OsNRP6	MYCCONSENSUSAT	529	(-)	CANNTG	S000407
OsNRP6	EBOXBNNAPA	529	(+)	CANNTG	S000144
OsNRP6	MYCCONSENSUSAT	529	(+)	CANNTG	S000407
OsNRP6	GTGANTG10	532	(+)	GTGA	S000378
OsNRP6	GT1CONSENSUS	534	(+)	GRWAAW	S000198
OsNRP6	GT1GMSCAM4	534	(+)	GAAAAA	S000453
OsNRP6	ROOTMOTIFTAPOX1	562	(-)	ATATT	S000098
OsNRP6	CACTFTPPCA1	570	(+)	YACT	S000449
OsNRP6	DOFCOREZM	572	(-)	AAAG	S000265
OsNRP6	CACTFTPPCA1	577	(-)	YACT	S000449
OsNRP6	CURECORECR	578	(-)	GTAC	S000493
OsNRP6	CURECORECR	578	(+)	GTAC	S000493
OsNRP6	CACTFTPPCA1	582	(-)	YACT	S000449
OsNRP6	GAREAT	584	(+)	TAACAAR	S000439
OsNRP6	WBBOXPCWRKY1	589	(-)	TTTGACY	S000310
OsNRP6	WBOXHVISO1	589	(-)	TGACT	S000442
OsNRP6	WBOXNTERF3	589	(-)	TGACY	S000457
OsNRP6	WBOXATNPR1	590	(-)	TTGAC	S000390
OsNRP6	WRKY71OS	590	(-)	TGAC	S000447
OsNRP6	SEF4MOTIFGM7S	597	(+)	RTTTTTR	S000103
OsNRP6	POLASIG2	600	(-)	AATTAAA	S000081
OsNRP6	CACTFTPPCA1	613	(+)	YACT	S000449
OsNRP6	CPBCSPOR	615	(-)	TATTAG	S000491
OsNRP6	SURE1STPAT21	617	(+)	AATAGAAAA	S000186
OsNRP6	BOXIINTPATPB	618	(+)	ATAGAA	S000296
OsNRP6	POLLEN1LELAT52	620	(+)	AGAAA	S000245
OsNRP6	GT1CONSENSUS	621	(+)	GRWAAW	S000198
OsNRP6	GT1GMSCAM4	621	(+)	GAAAAA	S000453
OsNRP6	DOFCOREZM	628	(+)	AAAG	S000265
OsNRP6	ARR1AT	632	(-)	NGATT	S000454
OsNRP6	CAATBOX1	635	(+)	CAAT	S000028
OsNRP6	ARR1AT	636	(-)	NGATT	S000454
OsNRP6	-300ELEMENT	641	(+)	TGHAAARK	S000122
OsNRP6	INRNTPSADB	645	(-)	YTCANTYY	S000395
OsNRP6	CAATBOX1	647	(-)	CAAT	S000028
OsNRP6	CACTFTPPCA1	655	(+)	YACT	S000449
OsNRP6	ARR1AT	659	(+)	NGATT	S000454
OsNRP6	GT1CONSENSUS	662	(-)	GRWAAW	S000198
OsNRP6	IBOXCORE	663	(-)	GATAA	S000199
OsNRP6	GATABOX	664	(-)	GATA	S000039
OsNRP6	CACTFTPPCA1	677	(+)	YACT	S000449
OsNRP6	GATABOX	680	(-)	GATA	S000039
OsNRP6	ROOTMOTIFTAPOX1	686	(-)	ATATT	S000098
OsNRP6	DOFCOREZM	695	(-)	AAAG	S000265
OsNRP6	MARTBOX	696	(+)	TTWTWTTWTT	S000067
OsNRP6	POLASIG1	700	(-)	AATAAA	S000080
OsNRP6	TATABOX5	701	(+)	TTATTT	S000203
OsNRP6	TATABOXOSPAL	702	(+)	TATTTAA	S000400
OsNRP6	CACTFTPPCA1	724	(+)	YACT	S000449
OsNRP6	ROOTMOTIFTAPOX1	742	(-)	ATATT	S000098
OsNRP6	TAAAGSTKST1	746	(+)	TAAAG	S000387
OsNRP6	DOFCOREZM	747	(+)	AAAG	S000265
OsNRP6	ARR1AT	750	(+)	NGATT	S000454
OsNRP6	SEF4MOTIFGM7S	759	(+)	RTTTTTR	S000103
OsNRP6	ACGTTBOX	771	(-)	AACGTT	S000132
OsNRP6	ACGTTBOX	771	(+)	AACGTT	S000132
OsNRP6	ACGTATERD1	772	(-)	ACGT	S000415
OsNRP6	ACGTATERD1	772	(+)	ACGT	S000415
OsNRP6	WBBOXPCWRKY1	775	(+)	TTTGACY	S000310
OsNRP6	ELRECOREPCRP1	776	(+)	TTGACC	S000142
OsNRP6	WBOXATNPR1	776	(+)	TTGAC	S000390
OsNRP6	WRKY71OS	777	(+)	TGAC	S000447
OsNRP6	WBOXNTERF3	777	(+)	TGACY	S000457
OsNRP6	CACTFTPPCA1	781	(+)	YACT	S000449
OsNRP6	PREATPRODH	782	(+)	ACTCAT	S000450
OsNRP6	POLASIG3	808	(-)	AATAAT	S000088
OsNRP6	CACTFTPPCA1	815	(-)	YACT	S000449
OsNRP6	POLASIG1	820	(-)	AATAAA	S000080
OsNRP6	TATABOX5	821	(+)	TTATTT	S000203
OsNRP6	CACTFTPPCA1	833	(+)	YACT	S000449
OsNRP6	NTBBF1ARROLB	834	(+)	ACTTTA	S000273
OsNRP6	DOFCOREZM	835	(-)	AAAG	S000265
OsNRP6	TAAAGSTKST1	835	(-)	TAAAG	S000387
OsNRP6	POLASIG1	836	(-)	AATAAA	S000080
OsNRP6	GT1CONSENSUS	839	(-)	GRWAAW	S000198
OsNRP6	IBOXCORE	840	(-)	GATAA	S000199
OsNRP6	GATABOX	841	(-)	GATA	S000039
OsNRP6	CACTFTPPCA1	848	(-)	YACT	S000449
OsNRP6	DOFCOREZM	865	(-)	AAAG	S000265
OsNRP6	ANAERO1CONSENSUS	868	(-)	AAACAAA	S000477
OsNRP6	ROOTMOTIFTAPOX1	878	(+)	ATATT	S000098
OsNRP6	POLASIG2	893	(+)	AATTAAA	S000081
OsNRP6	TATABOXOSPAL	895	(-)	TATTTAA	S000400
OsNRP6	TATABOX5	897	(-)	TTATTT	S000203
OsNRP6	WBOXNTERF3	910	(-)	TGACY	S000457
OsNRP6	WRKY71OS	911	(-)	TGAC	S000447
OsNRP6	ACGTTBOX	916	(-)	AACGTT	S000132
OsNRP6	ACGTTBOX	916	(+)	AACGTT	S000132
OsNRP6	ACGTATERD1	917	(-)	ACGT	S000415
OsNRP6	ACGTATERD1	917	(+)	ACGT	S000415
OsNRP6	POLLEN1LELAT52	925	(+)	AGAAA	S000245
OsNRP6	GT1CONSENSUS	926	(+)	GRWAAW	S000198
OsNRP6	GT1GMSCAM4	926	(+)	GAAAAA	S000453
OsNRP6	POLLEN1LELAT52	934	(+)	AGAAA	S000245
OsNRP6	ARR1AT	937	(-)	NGATT	S000454
OsNRP6	CACTFTPPCA1	952	(-)	YACT	S000449
OsNRP6	CIACADIANLELHC	956	(-)	CAANNNNATC	S000252
OsNRP6	GATABOX	956	(+)	GATA	S000039
OsNRP6	ROOTMOTIFTAPOX1	957	(+)	ATATT	S000098
OsNRP6	POLASIG3	959	(-)	AATAAT	S000088
OsNRP6	CAATBOX1	962	(-)	CAAT	S000028
OsNRP6	CCAATBOX1	962	(-)	CCAAT	S000030
OsNRP6	TBOXATGAPB	968	(-)	ACTTTG	S000383
OsNRP6	DOFCOREZM	969	(+)	AAAG	S000265
OsNRP6	CACTFTPPCA1	971	(-)	YACT	S000449
OsNRP6	NODCON1GM	978	(-)	AAAGAT	S000461
OsNRP6	OSE1ROOTNODULE	978	(-)	AAAGAT	S000467
OsNRP6	DOFCOREZM	980	(-)	AAAG	S000265
OsNRP6	ARFAT	989	(+)	TGTCTC	S000270
OsNRP6	SURECOREATSULTR11	990	(-)	GAGAC	S000499
OsNRP6	PALBOXPPC	998	(-)	YTYYMMCMAMCMMC	S000136
OsNRP6	PROXBBNNAPA	998	(-)	CAAACACC	S000263
OsNRP6	2SSEEDPROTBANAPA	999	(-)	CAAACAC	S000143
OsNRP6	CANBNNAPA	999	(-)	CNAACAC	S000148
OsNRP6	GT1CONSENSUS	1005	(+)	GRWAAW	S000198
OsNRP6	PYRIMIDINEBOXOSRAMY1A	1008	(-)	CCTTTT	S000259
OsNRP6	DOFCOREZM	1009	(+)	AAAG	S000265
OsNRP6	GT1CONSENSUS	1012	(+)	GRWAAW	S000198
OsNRP6	WBOXNTERF3	1025	(-)	TGACY	S000457
OsNRP6	WBOXNTCHN48	1025	(-)	CTGACY	S000508
OsNRP6	WRKY71OS	1026	(-)	TGAC	S000447
OsNRP6	EBOXBNNAPA	1028	(-)	CANNTG	S000144
OsNRP6	RAV1BAT	1028	(-)	CACCTG	S000315
OsNRP6	MYCCONSENSUSAT	1028	(-)	CANNTG	S000407
OsNRP6	EBOXBNNAPA	1028	(+)	CANNTG	S000144
OsNRP6	MYCCONSENSUSAT	1028	(+)	CANNTG	S000407
OsNRP6	CACTFTPPCA1	1053	(-)	YACT	S000449
OsNRP6	SORLIP2AT	1083	(+)	GGGCC	S000483
OsNRP6	MYB2CONSENSUSAT	1086	(-)	YAACKG	S000409
OsNRP6	MYBCOREATCYCB1	1086	(-)	AACGG	S000502
OsNRP6	MYBCORE	1086	(+)	CNGTTR	S000176
OsNRP6	WBOXATNPR1	1089	(+)	TTGAC	S000390
OsNRP6	ASF1MOTIFCAMV	1090	(+)	TGACG	S000024
OsNRP6	WRKY71OS	1090	(+)	TGAC	S000447
OsNRP6	CGCGBOXAT	1092	(-)	VCGCGB	S000501
OsNRP6	CGCGBOXAT	1092	(+)	VCGCGB	S000501
OsNRP6	PYRIMIDINEBOXOSRAMY1A	1102	(-)	CCTTTT	S000259
OsNRP6	DOFCOREZM	1103	(+)	AAAG	S000265
OsNRP6	TBOXATGAPB	1111	(+)	ACTTTG	S000383
OsNRP6	DOFCOREZM	1112	(-)	AAAG	S000265
OsNRP6	GTGANTG10	1119	(-)	GTGA	S000378
OsNRP6	CACTFTPPCA1	1123	(+)	YACT	S000449
OsNRP6	NAPINMOTIFBN	1129	(-)	TACACAT	S000070
OsNRP6	CURECORECR	1133	(-)	GTAC	S000493
OsNRP6	ACGTOSGLUB1	1133	(+)	GTACGTG	S000278
OsNRP6	CURECORECR	1133	(+)	GTAC	S000493
OsNRP6	ACGTABREMOTIFAOSOSEM	1134	(+)	TACGTGTC	S000281
OsNRP6	ABREMOTIFAOSOSEM	1134	(+)	TACGTGTC	S000299
OsNRP6	ACGTATERD1	1135	(-)	ACGT	S000415
OsNRP6	ACGTABREMOTIFA2OSEM	1135	(+)	ACGTGKC	S000394
OsNRP6	ABRELATERD1	1135	(+)	ACGTG	S000414
OsNRP6	ACGTATERD1	1135	(+)	ACGT	S000415
OsNRP6	GADOWNAT	1135	(+)	ACGTGTC	S000438
OsNRP6	BIHD1OS	1138	(+)	TGTCA	S000498
OsNRP6	WRKY71OS	1139	(-)	TGAC	S000447
OsNRP6	SEF4MOTIFGM7S	1169	(-)	RTTTTTR	S000103
OsNRP6	ARR1AT	1173	(-)	NGATT	S000454
OsNRP6	ARR1AT	1177	(+)	NGATT	S000454
OsNRP6	POLASIG3	1179	(-)	AATAAT	S000088
OsNRP6	CAATBOX1	1182	(-)	CAAT	S000028
OsNRP6	WBOXATNPR1	1183	(+)	TTGAC	S000390
OsNRP6	WBOXHVISO1	1184	(+)	TGACT	S000442
OsNRP6	WRKY71OS	1184	(+)	TGAC	S000447
OsNRP6	WBOXNTERF3	1184	(+)	TGACY	S000457
OsNRP6	ARR1AT	1188	(+)	NGATT	S000454
OsNRP6	CAATBOX1	1190	(-)	CAAT	S000028
OsNRP6	RHERPATEXPA7	1193	(+)	KCACGW	S000512
OsNRP6	ABRELATERD1	1194	(-)	ACGTG	S000414
OsNRP6	ACGTATERD1	1195	(-)	ACGT	S000415
OsNRP6	ACGTATERD1	1195	(+)	ACGT	S000415
OsNRP6	MYBPZM	1199	(+)	CCWACC	S000179
OsNRP6	POLLEN1LELAT52	1209	(-)	AGAAA	S000245
OsNRP6	DOFCOREZM	1212	(-)	AAAG	S000265
OsNRP6	POLASIG1	1224	(-)	AATAAA	S000080
OsNRP6	TATABOX5	1225	(+)	TTATTT	S000203
OsNRP6	POLLEN1LELAT52	1228	(-)	AGAAA	S000245
OsNRP6	XYLAT	1229	(-)	ACAAAGAA	S000510
OsNRP6	DOFCOREZM	1231	(-)	AAAG	S000265
OsNRP6	ANAERO1CONSENSUS	1232	(-)	AAACAAA	S000477
OsNRP6	POLLEN1LELAT52	1236	(-)	AGAAA	S000245
OsNRP6	CGCGBOXAT	1241	(-)	VCGCGB	S000501
OsNRP6	CGCGBOXAT	1241	(+)	VCGCGB	S000501
OsNRP6	ARR1AT	1248	(+)	NGATT	S000454
OsNRP6	PROLAMINBOXOSGLUB1	1293	(+)	TGCAAAG	S000354
OsNRP6	DOFCOREZM	1296	(+)	AAAG	S000265
OsNRP6	EBOXBNNAPA	1300	(-)	CANNTG	S000144
OsNRP6	DPBFCOREDCDC3	1300	(-)	ACACNNG	S000292
OsNRP6	MYCCONSENSUSAT	1300	(-)	CANNTG	S000407
OsNRP6	EBOXBNNAPA	1300	(+)	CANNTG	S000144
OsNRP6	MYCCONSENSUSAT	1300	(+)	CANNTG	S000407
OsNRP6	CACTFTPPCA1	1302	(-)	YACT	S000449
OsNRP6	INRNTPSADB	1306	(+)	YTCANTYY	S000395
OsNRP6	GTGANTG10	1307	(-)	GTGA	S000378
OsNRP6	CACTFTPPCA1	1308	(+)	YACT	S000449
OsNRP6	TBOXATGAPB	1309	(+)	ACTTTG	S000383
OsNRP6	DOFCOREZM	1310	(-)	AAAG	S000265
OsNRP6	ARR1AT	1313	(+)	NGATT	S000454
OsNRP6	MYBPZM	1330	(+)	CCWACC	S000179
OsNRP6	SEF3MOTIFGM	1332	(+)	AACCCA	S000115
OsNRP6	GATABOX	1343	(-)	GATA	S000039
OsNRP6	CACTFTPPCA1	1352	(-)	YACT	S000449
OsNRP6	CGCGBOXAT	1364	(-)	VCGCGB	S000501
OsNRP6	ABRERATCAL	1364	(-)	MACGYGB	S000507
OsNRP6	CGCGBOXAT	1364	(+)	VCGCGB	S000501
OsNRP6	E2FCONSENSUS	1373	(-)	WTTSSCSS	S000476
OsNRP6	GT1CONSENSUS	1405	(-)	GRWAAW	S000198
OsNRP6	NODCON2GM	1414	(+)	CTCTT	S000462
OsNRP6	OSE2ROOTNODULE	1414	(+)	CTCTT	S000468
OsNRP6	DOFCOREZM	1416	(-)	AAAG	S000265
OsNRP6	POLLEN1LELAT52	1417	(-)	AGAAA	S000245
OsNRP6	AMYBOX1	1419	(-)	TAACARA	S000020
OsNRP6	GARE1OSREP1	1419	(-)	TAACAGA	S000419
OsNRP6	MYBCORE	1420	(+)	CNGTTR	S000176
OsNRP6	CAATBOX1	1426	(-)	CAAT	S000028
OsNRP6	CACTFTPPCA1	1430	(-)	YACT	S000449
OsNRP6	CAATBOX1	1435	(-)	CAAT	S000028
OsNRP6	CCAATBOX1	1435	(-)	CCAAT	S000030
OsNRP6	RAV1AAT	1440	(-)	CAACA	S000314
OsNRP6	ANAERO2CONSENSUS	1444	(-)	AGCAGC	S000478
OsNRP6	PRECONSCRHSP70A	1463	(-)	SCGAYNRNNNNNNNNNNNNNNNHD	S000506
OsNRP6	CAATBOX1	1466	(+)	CAAT	S000028
OsNRP6	ARR1AT	1467	(-)	NGATT	S000454
OsNRP6	SORLIP1AT	1489	(-)	GCCAC	S000482
OsNRP6	NODCON1GM	1504	(-)	AAAGAT	S000461
OsNRP6	OSE1ROOTNODULE	1504	(-)	AAAGAT	S000467
OsNRP6	DOFCOREZM	1506	(-)	AAAG	S000265
OsNRP6	POLLEN1LELAT52	1507	(-)	AGAAA	S000245
OsNRP6	AMYBOX1	1509	(-)	TAACARA	S000020
OsNRP6	GARE1OSREP1	1509	(-)	TAACAGA	S000419
OsNRP6	MYBCORE	1510	(+)	CNGTTR	S000176
OsNRP8	BIHD1OS	3	(+)	TGTCA	S000498
OsNRP8	WRKY71OS	4	(-)	TGAC	S000447
OsNRP8	DPBFCOREDCDC3	12	(+)	ACACNNG	S000292
OsNRP8	CACTFTPPCA1	13	(+)	YACT	S000449
OsNRP8	ARR1AT	18	(+)	NGATT	S000454
OsNRP8	MYBST1	33	(+)	GGATA	S000180
OsNRP8	GATABOX	34	(+)	GATA	S000039
OsNRP8	BOXIINTPATPB	35	(+)	ATAGAA	S000296
OsNRP8	INRNTPSADB	37	(-)	YTCANTYY	S000395
OsNRP8	NODCON2GM	53	(+)	CTCTT	S000462
OsNRP8	OSE2ROOTNODULE	53	(+)	CTCTT	S000468
OsNRP8	DOFCOREZM	55	(-)	AAAG	S000265
OsNRP8	WBOXHVISO1	82	(-)	TGACT	S000442
OsNRP8	WBOXNTERF3	82	(-)	TGACY	S000457
OsNRP8	WRKY71OS	83	(-)	TGAC	S000447
OsNRP8	GTGANTG10	84	(-)	GTGA	S000378
OsNRP8	NODCON2GM	90	(+)	CTCTT	S000462
OsNRP8	OSE2ROOTNODULE	90	(+)	CTCTT	S000468
OsNRP8	WBOXATNPR1	102	(+)	TTGAC	S000390
OsNRP8	BIHD1OS	103	(-)	TGTCA	S000498
OsNRP8	WRKY71OS	103	(+)	TGAC	S000447
OsNRP8	CAATBOX1	107	(-)	CAAT	S000028
OsNRP8	CAATBOX1	146	(+)	CAAT	S000028
OsNRP8	GT1CONSENSUS	154	(-)	GRWAAW	S000198
OsNRP8	GT1GMSCAM4	154	(-)	GAAAAA	S000453
OsNRP8	POLLEN1LELAT52	156	(-)	AGAAA	S000245
OsNRP8	NODCON2GM	159	(+)	CTCTT	S000462
OsNRP8	OSE2ROOTNODULE	159	(+)	CTCTT	S000468
OsNRP8	DOFCOREZM	161	(-)	AAAG	S000265
OsNRP8	RAV1AAT	168	(+)	CAACA	S000314
OsNRP8	CAATBOX1	174	(+)	CAAT	S000028
OsNRP8	ROOTMOTIFTAPOX1	175	(-)	ATATT	S000098
OsNRP8	RAV1AAT	205	(-)	CAACA	S000314
OsNRP8	EECCRCAH1	209	(-)	GANTTNC	S000494
OsNRP8	GATABOX	217	(+)	GATA	S000039
OsNRP8	GT1CONSENSUS	221	(+)	GRWAAW	S000198
OsNRP8	ROOTMOTIFTAPOX1	230	(-)	ATATT	S000098
OsNRP8	ROOTMOTIFTAPOX1	231	(+)	ATATT	S000098
OsNRP8	POLASIG3	233	(-)	AATAAT	S000088
OsNRP8	CAATBOX1	236	(-)	CAAT	S000028
OsNRP8	EECCRCAH1	245	(+)	GANTTNC	S000494
OsNRP8	CACTFTPPCA1	277	(-)	YACT	S000449
OsNRP8	GTGANTG10	278	(+)	GTGA	S000378
OsNRP8	TBOXATGAPB	290	(+)	ACTTTG	S000383
OsNRP8	DOFCOREZM	291	(-)	AAAG	S000265
OsNRP8	E2FCONSENSUS	292	(+)	WTTSSCSS	S000476
OsNRP8	E2FAT	295	(-)	TYTCCCGCC	S000417
OsNRP8	E2FANTRNR	296	(-)	TTTCCCGC	S000366
OsNRP8	E2FCONSENSUS	296	(-)	WTTSSCSS	S000476
OsNRP8	E2F1OSPCNA	296	(+)	GCGGGAAA	S000396
OsNRP8	GT1CONSENSUS	299	(+)	GRWAAW	S000198
OsNRP8	CAATBOX1	308	(-)	CAAT	S000028
OsNRP8	CCAATBOX1	308	(-)	CCAAT	S000030
OsNRP8	E2FCONSENSUS	308	(+)	WTTSSCSS	S000476
OsNRP8	REBETALGLHCB21	313	(+)	CGGATA	S000363
OsNRP8	MYBST1	314	(+)	GGATA	S000180
OsNRP8	GATABOX	315	(+)	GATA	S000039
OsNRP8	CACTFTPPCA1	317	(+)	YACT	S000449
OsNRP8	WUSATAg	321	(-)	TTAATGG	S000433
OsNRP8	SEF4MOTIFGM7S	325	(-)	RTTTTTR	S000103
OsNRP8	MYB1AT	328	(+)	WAACCA	S000408
OsNRP8	CACTFTPPCA1	332	(+)	YACT	S000449
OsNRP8	SP8BFIBSP8BIB	339	(+)	TACTATT	S000184
OsNRP8	CACTFTPPCA1	339	(+)	YACT	S000449
OsNRP8	INTRONLOWER	348	(+)	TGCAGG	S000086
OsNRP8	CACTFTPPCA1	359	(-)	YACT	S000449
OsNRP8	GTGANTG10	360	(+)	GTGA	S000378
OsNRP8	CPBCSPOR	371	(-)	TATTAG	S000491
OsNRP8	PRECONSCRHSP70A	371	(-)	SCGAYNRNNNNNNNNNNNNNNNHD	S000506
OsNRP8	CACTFTPPCA1	376	(-)	YACT	S000449
OsNRP8	GTGANTG10	377	(+)	GTGA	S000378
OsNRP8	GATABOX	379	(+)	GATA	S000039
OsNRP8	GATABOX	381	(-)	GATA	S000039
OsNRP8	MYBST1	381	(-)	GGATA	S000180
OsNRP8	AMYBOX2	381	(+)	TATCCAT	S000021
OsNRP8	TATCCAYMOTIFOSRAMY3D	381	(+)	TATCCAY	S000256
OsNRP8	TATCCAOSAMY	381	(+)	TATCCA	S000403
OsNRP8	WUSATAg	384	(-)	TTAATGG	S000433
OsNRP8	ARR1AT	389	(-)	NGATT	S000454
OsNRP8	POLASIG1	395	(+)	AATAAA	S000080
OsNRP8	BIHD1OS	401	(+)	TGTCA	S000498
OsNRP8	WRKY71OS	402	(-)	TGAC	S000447
OsNRP8	GTGANTG10	403	(-)	GTGA	S000378
OsNRP8	RHERPATEXPA7	403	(+)	KCACGW	S000512
OsNRP8	GT1CONSENSUS	421	(-)	GRWAAW	S000198
OsNRP8	IBOXCORE	422	(-)	GATAA	S000199
OsNRP8	GATABOX	423	(-)	GATA	S000039
OsNRP8	ARR1AT	429	(+)	NGATT	S000454
OsNRP8	EBOXBNNAPA	436	(-)	CANNTG	S000144
OsNRP8	MYCCONSENSUSAT	436	(-)	CANNTG	S000407
OsNRP8	EBOXBNNAPA	436	(+)	CANNTG	S000144
OsNRP8	MYCCONSENSUSAT	436	(+)	CANNTG	S000407
OsNRP8	SEF4MOTIFGM7S	443	(-)	RTTTTTR	S000103
OsNRP8	CAATBOX1	448	(-)	CAAT	S000028
OsNRP8	WBOXATNPR1	456	(+)	TTGAC	S000390
OsNRP8	BIHD1OS	457	(-)	TGTCA	S000498
OsNRP8	WRKY71OS	457	(+)	TGAC	S000447
OsNRP8	CARGCW8GAT	460	(-)	CWWWWWWWWG	S000431
OsNRP8	CARGCW8GAT	460	(+)	CWWWWWWWWG	S000431
OsNRP8	ROOTMOTIFTAPOX1	461	(+)	ATATT	S000098
OsNRP8	TAAAGSTKST1	465	(+)	TAAAG	S000387
OsNRP8	DOFCOREZM	466	(+)	AAAG	S000265
OsNRP8	POLLEN1LELAT52	468	(+)	AGAAA	S000245
OsNRP8	GT1CONSENSUS	469	(+)	GRWAAW	S000198
OsNRP8	GT1GMSCAM4	469	(+)	GAAAAA	S000453
OsNRP8	ROOTMOTIFTAPOX1	477	(+)	ATATT	S000098
OsNRP8	CAATBOX1	479	(-)	CAAT	S000028
OsNRP8	CACTFTPPCA1	493	(+)	YACT	S000449
OsNRP8	NTBBF1ARROLB	494	(+)	ACTTTA	S000273
OsNRP8	DOFCOREZM	495	(-)	AAAG	S000265
OsNRP8	TAAAGSTKST1	495	(-)	TAAAG	S000387
OsNRP8	GT1CONSENSUS	496	(-)	GRWAAW	S000198
OsNRP8	DOFCOREZM	501	(-)	AAAG	S000265
OsNRP8	TAAAGSTKST1	501	(-)	TAAAG	S000387
OsNRP8	ROOTMOTIFTAPOX1	505	(-)	ATATT	S000098
OsNRP8	ROOTMOTIFTAPOX1	506	(+)	ATATT	S000098
OsNRP8	GTGANTG10	510	(-)	GTGA	S000378
OsNRP8	CAATBOX1	518	(+)	CAAT	S000028
OsNRP8	CACTFTPPCA1	541	(-)	YACT	S000449
OsNRP8	CURECORECR	542	(-)	GTAC	S000493
OsNRP8	CURECORECR	542	(+)	GTAC	S000493
OsNRP8	GATABOX	554	(+)	GATA	S000039
OsNRP8	NODCON2GM	559	(-)	CTCTT	S000462
OsNRP8	OSE2ROOTNODULE	559	(-)	CTCTT	S000468
OsNRP8	SORLIP2AT	569	(-)	GGGCC	S000483
OsNRP8	POLLEN1LELAT52	576	(-)	AGAAA	S000245
OsNRP8	DOFCOREZM	579	(-)	AAAG	S000265
OsNRP8	ARR1AT	590	(+)	NGATT	S000454
OsNRP8	POLASIG3	592	(-)	AATAAT	S000088
OsNRP8	ARR1AT	600	(-)	NGATT	S000454
OsNRP8	ARR1AT	605	(+)	NGATT	S000454
OsNRP8	CAATBOX1	611	(-)	CAAT	S000028
OsNRP8	ARR1AT	619	(+)	NGATT	S000454
OsNRP8	CACTFTPPCA1	623	(+)	YACT	S000449
OsNRP8	CCA1ATLHCB1	634	(-)	AAMAATCT	S000149
OsNRP8	ARR1AT	634	(+)	NGATT	S000454
OsNRP8	CAATBOX1	636	(-)	CAAT	S000028
OsNRP8	ARR1AT	644	(-)	NGATT	S000454
OsNRP8	CACTFTPPCA1	651	(-)	YACT	S000449
OsNRP8	-10PEHVPSBD	654	(-)	TATTCT	S000392
OsNRP8	MYBCORE	662	(+)	CNGTTR	S000176
OsNRP8	MYB1LEPR	664	(+)	GTTAGTT	S000443
OsNRP8	POLLEN1LELAT52	673	(-)	AGAAA	S000245
OsNRP8	DOFCOREZM	676	(-)	AAAG	S000265
OsNRP8	ARR1AT	682	(+)	NGATT	S000454
OsNRP8	POLASIG3	684	(-)	AATAAT	S000088
OsNRP8	CPBCSPOR	686	(+)	TATTAG	S000491
OsNRP8	ARR1AT	697	(+)	NGATT	S000454
OsNRP8	POLASIG3	699	(-)	AATAAT	S000088
OsNRP8	CAATBOX1	702	(-)	CAAT	S000028
OsNRP8	EECCRCAH1	711	(-)	GANTTNC	S000494
OsNRP8	PYRIMIDINEBOXOSRAMY1A	720	(-)	CCTTTT	S000259
OsNRP8	DOFCOREZM	721	(+)	AAAG	S000265
OsNRP8	CACTFTPPCA1	727	(-)	YACT	S000449
OsNRP8	SORLIP1AT	734	(-)	GCCAC	S000482
OsNRP8	GTGANTG10	742	(+)	GTGA	S000378
OsNRP8	CACTFTPPCA1	745	(-)	YACT	S000449
OsNRP8	-300ELEMENT	749	(-)	TGHAAARK	S000122
OsNRP8	GT1CONSENSUS	750	(-)	GRWAAW	S000198
OsNRP8	GT1GMSCAM4	750	(-)	GAAAAA	S000453
OsNRP8	GTGANTG10	754	(-)	GTGA	S000378
OsNRP8	CACTFTPPCA1	755	(+)	YACT	S000449
OsNRP8	CAATBOX1	759	(+)	CAAT	S000028
OsNRP8	POLASIG3	760	(+)	AATAAT	S000088
OsNRP8	ARR1AT	763	(-)	NGATT	S000454
OsNRP8	POLLEN1LELAT52	768	(+)	AGAAA	S000245
OsNRP8	GT1CONSENSUS	769	(+)	GRWAAW	S000198
OsNRP8	GT1GMSCAM4	769	(+)	GAAAAA	S000453
OsNRP8	DOFCOREZM	772	(+)	AAAG	S000265
OsNRP8	GTGANTG10	777	(-)	GTGA	S000378
OsNRP8	PREATPRODH	785	(-)	ACTCAT	S000450
OsNRP8	ARR1AT	797	(+)	NGATT	S000454
OsNRP8	SITEIIATCYTC	811	(+)	TGGGCY	S000474
OsNRP8	ARR1AT	819	(+)	NGATT	S000454
OsNRP8	CACTFTPPCA1	833	(+)	YACT	S000449
OsNRP8	CAATBOX1	838	(+)	CAAT	S000028
OsNRP8	IBOXCORE	845	(-)	GATAA	S000199
OsNRP8	SREATMSD	845	(+)	TTATCC	S000470
OsNRP8	GATABOX	846	(-)	GATA	S000039
OsNRP8	MYBST1	846	(-)	GGATA	S000180
OsNRP8	REBETALGLHCB21	846	(-)	CGGATA	S000363
OsNRP8	MYBCOREATCYCB1	849	(-)	AACGG	S000502
OsNRP8	MYBCORE	849	(+)	CNGTTR	S000176
OsNRP8	DOFCOREZM	856	(-)	AAAG	S000265
OsNRP8	CACTFTPPCA1	865	(+)	YACT	S000449
OsNRP8	CPBCSPOR	870	(-)	TATTAG	S000491
OsNRP8	POLASIG3	872	(+)	AATAAT	S000088
OsNRP8	ARR1AT	875	(-)	NGATT	S000454
OsNRP8	ARR1AT	880	(+)	NGATT	S000454
OsNRP8	POLASIG3	887	(+)	AATAAT	S000088
OsNRP8	ARR1AT	890	(-)	NGATT	S000454
OsNRP8	GT1CONSENSUS	901	(+)	GRWAAW	S000198
OsNRP8	GT1GMSCAM4	901	(+)	GAAAAA	S000453
OsNRP8	PREATPRODH	920	(-)	ACTCAT	S000450
OsNRP8	GLMHVCHORD	920	(-)	RTGASTCAT	S000451
OsNRP8	-300MOTIFZMZEIN	920	(+)	RTGAGTCAT	S000002
[truncated: 113 more rows]
